# Supplementary material for: 3-(1H-Benzimidazol-2-yl)-2-chloro-8-methyl­quinoline
Source: Acta Crystallogr Sect E Struct Rep Online. 2009 Jan 28;65(Pt 2):o400. doi: 10.1107/S1600536809002827 (PMC2968319; doi:10.1107/S1600536809002827)
Supplement: Supplementary file 1 [file e-65-0o400-sup1.cif]

##############################################################################
###                                                                        ###
###        Electronic paper (Acta Crystallographica Section E)             ###
###                                                                        ###
##############################################################################
#                                                                            #
# This CIF contains the data in a paper accepted for publication in Acta     #
# Crystallographica Section E. It conforms to the requirements of Notes      #
# for Authors for Section E, and has been peer reviewed under the auspices   #
# of the IUCr Commission on Journals.                                        #
#                                                                            #
# Full details of the Crystallographic Information File format               #
# are given in the paper "The Crystallographic Information File (CIF):       #
# a New Standard Archive File for Crystallography" by S. R. Hall, F. H.      #
# Allen and I. D. Brown [Acta Cryst. (1991), A47, 655-685].                  #
#                                                                            #
# The current version of the core CIF dictionary is obtainable from          #
# ftp://ftp.iucr.org/pub/cif_core.dic. The current version number is 2.4.    #
#                                                                            #
# Software is freely available for graphical display of the structure(s) in  #
# this CIF.  For information consult the CIF home page http://www.iucr.org/  #
# cif/home.html                                                              #
#                                                                            #
# This file may be used for bona fide research purposes within the           #
# scientific community so long as proper attribution is given to the journal # 
# article from which it was obtained.                                        #
#                                                                            #
##############################################################################
                                             
data_I
_audit_creation_method     SHELXL-97
_chemical_name_systematic
;
3-(1<i>H</i>-Benzimidazol-2-yl)-2-chloro-8-methylquinoline
;
_chemical_name_common     ?
_chemical_formula_moiety     'C17 H12 Cl N3'
_chemical_formula_sum     'C17 H12 Cl N3'
_chemical_formula_iupac     'C17 H12 Cl N3'
_chemical_formula_weight     293.75
_chemical_melting_point     ?
_symmetry_cell_setting     Monoclinic
_symmetry_space_group_name_H-M     'P c'
_symmetry_space_group_name_Hall     'P -2yc'
loop_
    _symmetry_equiv_pos_as_xyz
    'x, y, z'
    'x, -y, z+1/2'
_cell_length_a     16.4721(15)
_cell_length_b     9.0061(8)
_cell_length_c     9.6643(9)
_cell_angle_alpha     90.00
_cell_angle_beta     98.433(2)
_cell_angle_gamma     90.00
_cell_volume     1418.2(2)
_cell_formula_units_Z     4
_cell_measurement_reflns_used     5811
_cell_measurement_theta_min     2.50
_cell_measurement_theta_max     28.20
_cell_measurement_temperature     200(2)
_exptl_crystal_description     polyhedron
_exptl_crystal_colour     colourless
_exptl_crystal_size_max     0.41
_exptl_crystal_size_mid     0.16
_exptl_crystal_size_min     0.11
_exptl_crystal_density_diffrn     1.376
_exptl_crystal_density_meas     ?
_exptl_crystal_density_method     'not measured'
_exptl_crystal_F_000     608
_exptl_absorpt_coefficient_mu     0.265
_exptl_absorpt_correction_type     multi-scan
_exptl_absorpt_process_details     '(<i>SADABS</i>; Sheldrick, 2008b)'
_exptl_absorpt_correction_T_min     0.8968
_exptl_absorpt_correction_T_max     0.9689
_exptl_special_details
;
;
_diffrn_ambient_temperature     200(2)
_diffrn_radiation_type     MoK\a
_diffrn_radiation_wavelength     0.71073
_diffrn_radiation_source     'fine-focus sealed tube'
_diffrn_radiation_monochromator     graphite
_diffrn_measurement_device_type     'Bruker APEX'
_diffrn_measurement_method     \w
_diffrn_detector_area_resol_mean     ?
_diffrn_reflns_number     14446
_diffrn_reflns_av_R_equivalents     0.0249
_diffrn_reflns_av_sigmaI/netI     0.0356
_diffrn_reflns_theta_min     2.26
_diffrn_reflns_theta_max     28.31
_diffrn_reflns_theta_full     28.31
_diffrn_measured_fraction_theta_max     0.996
_diffrn_measured_fraction_theta_full     0.996
_diffrn_reflns_limit_h_min     -21
_diffrn_reflns_limit_h_max     21
_diffrn_reflns_limit_k_min     -11
_diffrn_reflns_limit_k_max     12
_diffrn_reflns_limit_l_min     -12
_diffrn_reflns_limit_l_max     12
_diffrn_standards_number     0
_diffrn_standards_interval_count     ?
_diffrn_standards_interval_time     ?
_diffrn_standards_decay_%     ?
_refine_special_details
;
Refinement of <i>F</i>^2^ against ALL reflections. The weighted <i>R</i>-factor
<i>wR</i> and goodness of fit <i>S</i> are based on <i>F</i>^2^, conventional
<i>R</i>-factors <i>R</i> are based on <i>F</i>, with <i>F</i> set to zero for
negative <i>F</i>^2^. The threshold expression of <i>F</i>^2^ >
\s(<i>F</i>^2^) is used only for calculating <i>R</i>-factors(gt) <i>etc</i>.
and is not relevant to the choice of reflections for refinement.
<i>R</i>-factors based on <i>F</i>^2^ are statistically about twice as large
as those based on <i>F</i>, and <i>R</i>- factors based on ALL data will be
even larger.
;
_reflns_number_total     6767
_reflns_number_gt     6457
_reflns_threshold_expression     I>2\s(I)
_refine_ls_structure_factor_coef     Fsqd
_refine_ls_matrix_type     full
_refine_ls_R_factor_all     0.0444
_refine_ls_R_factor_gt     0.0422
_refine_ls_wR_factor_gt     0.0985
_refine_ls_wR_factor_ref     0.0998
_refine_ls_goodness_of_fit_ref     1.124
_refine_ls_restrained_S_all     1.123
_refine_ls_number_reflns     6767
_refine_ls_number_parameters     381
_refine_ls_number_restraints     2
_refine_ls_hydrogen_treatment     constr
_refine_ls_weighting_scheme     calc
_refine_ls_weighting_details
         'calc w=1/[\s^2^(Fo^2^)+(0.0479P)^2^+0.2051P] where P=(Fo^2^+2Fc^2^)/3'
_atom_sites_solution_hydrogens     geom
_atom_sites_solution_primary     direct
_atom_sites_solution_secondary     difmap
_refine_ls_shift/su_max     0.001
_refine_ls_shift/su_mean     0.000
_refine_diff_density_max     0.330
_refine_diff_density_min     -0.221
_refine_ls_extinction_method     none
_refine_ls_extinction_coef     ?
_refine_ls_abs_structure_details     'Flack (1983), 3233 Friedel pairs'
_refine_ls_abs_structure_Flack     -0.03(5)
loop_
    _atom_type_symbol
    _atom_type_description
    _atom_type_scat_dispersion_real
    _atom_type_scat_dispersion_imag
    _atom_type_scat_source
    'C' 'C' 0.0033 0.0016
                         'International Tables Vol C Tables 4.2.6.8 and 6.1.1.4'
    'H' 'H' 0.0000 0.0000
                         'International Tables Vol C Tables 4.2.6.8 and 6.1.1.4'
    'N' 'N' 0.0061 0.0033
                         'International Tables Vol C Tables 4.2.6.8 and 6.1.1.4'
    'Cl' 'Cl' 0.1484 0.1585
                         'International Tables Vol C Tables 4.2.6.8 and 6.1.1.4'
_computing_data_collection     'SMART (Bruker, 2001)'
_computing_cell_refinement     'SAINT (Bruker, 2001)'
_computing_data_reduction     'SAINT (Bruker, 2001)'
_computing_structure_solution     'SHELXTL (Version 2008/4; Sheldrick, 2008a)'
_computing_structure_refinement     'SHELXTL (Version 2008/4; Sheldrick, 2008a)'
_computing_molecular_graphics     'SHELXTL (Version 2008/4; Sheldrick, 2008a)'
_computing_publication_material     'SHELXTL (Version 2008/4; Sheldrick, 2008a)'
loop_
    _atom_site_type_symbol
    _atom_site_label
    _atom_site_fract_x
    _atom_site_fract_y
    _atom_site_fract_z
    _atom_site_U_iso_or_equiv
    _atom_site_adp_type
    _atom_site_calc_flag
    _atom_site_refinement_flags
    _atom_site_occupancy
    _atom_site_disorder_assembly
    _atom_site_disorder_group
    Cl Cl1 0.05087(4) 1.03625(6) -0.15249(6) 0.03642(14) Uani d . 1 . .
    N N1 0.02863(11) 0.7608(2) -0.1012(2) 0.0295(4) Uani d . 1 . .
    C C2 0.07851(13) 0.8696(2) -0.0672(2) 0.0263(4) Uani d . 1 . .
    C C3 0.15072(13) 0.8633(2) 0.0341(2) 0.0244(4) Uani d . 1 . .
    C C4 0.16618(14) 0.7291(2) 0.0999(2) 0.0306(5) Uani d . 1 . .
    H H4 0.2127 0.7190 0.1700 0.037 Uiso calc R 1 . .
    C C5 0.11470(15) 0.6067(2) 0.0658(2) 0.0322(5) Uani d . 1 . .
    C C6 0.12919(17) 0.4661(3) 0.1294(3) 0.0405(6) Uani d . 1 . .
    H H6 0.1754 0.4508 0.1991 0.049 Uiso calc R 1 . .
    C C7 0.0760(2) 0.3524(3) 0.0897(3) 0.0472(7) Uani d . 1 . .
    H H7 0.0860 0.2571 0.1308 0.057 Uiso calc R 1 . .
    C C8 0.00720(19) 0.3748(3) -0.0107(3) 0.0457(6) Uani d . 1 . .
    H H8 -0.0292 0.2940 -0.0344 0.055 Uiso calc R 1 . .
    C C9 -0.01022(16) 0.5079(3) -0.0765(3) 0.0382(5) Uani d . 1 . .
    C C10 0.04522(14) 0.6272(2) -0.0366(2) 0.0304(5) Uani d . 1 . .
    C C11 -0.08315(19) 0.5301(4) -0.1860(3) 0.0526(8) Uani d . 1 . .
    H H11A -0.0655 0.5316 -0.2786 0.079 Uiso calc R 1 . .
    H H11B -0.1097 0.6246 -0.1697 0.079 Uiso calc R 1 . .
    H H11C -0.1221 0.4485 -0.1817 0.079 Uiso calc R 1 . .
    C C12 0.20363(13) 0.9916(2) 0.0744(2) 0.0230(4) Uani d . 1 . .
    N N13 0.23031(11) 1.02682(19) 0.20545(18) 0.0253(4) Uani d . 1 . .
    N N14 0.22948(11) 1.08601(19) -0.01916(17) 0.0248(3) Uani d . 1 . .
    H H14 0.2184 1.0802 -0.1109 0.030 Uiso calc R 1 . .
    C C21 0.27661(12) 1.1546(2) 0.1966(2) 0.0239(4) Uani d . 1 . .
    C C22 0.31876(14) 1.2431(3) 0.3023(2) 0.0313(5) Uani d . 1 . .
    H H22 0.3191 1.2194 0.3982 0.038 Uiso calc R 1 . .
    C C23 0.35963(15) 1.3654(3) 0.2630(2) 0.0368(5) Uani d . 1 . .
    H H23 0.3896 1.4259 0.3332 0.044 Uiso calc R 1 . .
    C C24 0.35834(15) 1.4032(3) 0.1227(3) 0.0364(5) Uani d . 1 . .
    H H24 0.3869 1.4891 0.0995 0.044 Uiso calc R 1 . .
    C C25 0.31608(15) 1.3176(3) 0.0163(2) 0.0327(5) Uani d . 1 . .
    H H25 0.3144 1.3434 -0.0794 0.039 Uiso calc R 1 . .
    C C26 0.27646(13) 1.1928(2) 0.0567(2) 0.0252(4) Uani d . 1 . .
    Cl Cl1B 0.75134(3) 0.47673(6) 0.52013(5) 0.03402(13) Uani d . 1 . .
    N N1B 0.77153(12) 0.7516(2) 0.58632(19) 0.0286(4) Uani d . 1 . .
    C C2B 0.72268(13) 0.6411(2) 0.5955(2) 0.0254(4) Uani d . 1 . .
    C C3B 0.65160(13) 0.6429(2) 0.6622(2) 0.0244(4) Uani d . 1 . .
    C C4B 0.63496(14) 0.7753(2) 0.7222(2) 0.0298(5) Uani d . 1 . .
    H H4B 0.5887 0.7825 0.7701 0.036 Uiso calc R 1 . .
    C C5B 0.68484(14) 0.9000(2) 0.7145(2) 0.0292(4) Uani d . 1 . .
    C C6B 0.66884(16) 1.0405(3) 0.7716(3) 0.0378(5) Uani d . 1 . .
    H H6B 0.6231 1.0531 0.8199 0.045 Uiso calc R 1 . .
    C C7B 0.71925(17) 1.1565(3) 0.7568(3) 0.0405(6) Uani d . 1 . .
    H H7B 0.7082 1.2509 0.7937 0.049 Uiso calc R 1 . .
    C C8B 0.78792(16) 1.1379(3) 0.6871(3) 0.0393(6) Uani d . 1 . .
    H H8B 0.8227 1.2208 0.6794 0.047 Uiso calc R 1 . .
    C C9B 0.80661(15) 1.0060(3) 0.6302(2) 0.0341(5) Uani d . 1 . .
    C C10B 0.75394(13) 0.8840(2) 0.6439(2) 0.0281(4) Uani d . 1 . .
    C C11B 0.87946(19) 0.9877(3) 0.5563(3) 0.0473(7) Uani d . 1 . .
    H H11D 0.9076 1.0833 0.5534 0.071 Uiso calc R 1 . .
    H H11E 0.8615 0.9529 0.4607 0.071 Uiso calc R 1 . .
    H H11F 0.9172 0.9150 0.6063 0.071 Uiso calc R 1 . .
    C C12B 0.59921(13) 0.5128(2) 0.6756(2) 0.0238(4) Uani d . 1 . .
    N N13B 0.57193(11) 0.4767(2) 0.79249(18) 0.0252(4) Uani d . 1 . .
    N N14B 0.57387(11) 0.4184(2) 0.56856(17) 0.0271(4) Uani d . 1 . .
    H H14B 0.5853 0.4246 0.4826 0.033 Uiso calc R 1 . .
    C C21B 0.52618(12) 0.3494(2) 0.7604(2) 0.0243(4) Uani d . 1 . .
    C C22B 0.48330(14) 0.2607(3) 0.8442(2) 0.0318(5) Uani d . 1 . .
    H H22B 0.4824 0.2840 0.9398 0.038 Uiso calc R 1 . .
    C C23B 0.44264(15) 0.1387(3) 0.7833(2) 0.0365(5) Uani d . 1 . .
    H H23B 0.4125 0.0779 0.8378 0.044 Uiso calc R 1 . .
    C C24B 0.44435(15) 0.1015(3) 0.6433(3) 0.0367(5) Uani d . 1 . .
    H H24B 0.4157 0.0158 0.6052 0.044 Uiso calc R 1 . .
    C C25B 0.48679(15) 0.1867(3) 0.5596(2) 0.0330(5) Uani d . 1 . .
    H H25B 0.4885 0.1613 0.4646 0.040 Uiso calc R 1 . .
    C C26B 0.52677(12) 0.3110(2) 0.6203(2) 0.0245(4) Uani d . 1 . .
loop_
    _atom_site_aniso_label
    _atom_site_aniso_U_11
    _atom_site_aniso_U_22
    _atom_site_aniso_U_33
    _atom_site_aniso_U_12
    _atom_site_aniso_U_13
    _atom_site_aniso_U_23
    Cl1 0.0340(3) 0.0292(3) 0.0432(3) 0.0011(2) -0.0042(2) 0.0066(2)
    N1 0.0286(9) 0.0294(9) 0.0306(9) -0.0025(7) 0.0045(7) -0.0048(7)
    C2 0.0310(11) 0.0228(10) 0.0258(10) 0.0034(8) 0.0062(8) 0.0004(8)
    C3 0.0313(10) 0.0211(9) 0.0213(9) -0.0013(8) 0.0052(8) -0.0030(7)
    C4 0.0357(12) 0.0312(11) 0.0246(10) 0.0010(9) 0.0033(8) 0.0006(8)
    C5 0.0395(12) 0.0267(11) 0.0328(11) -0.0030(9) 0.0138(9) -0.0024(9)
    C6 0.0486(15) 0.0300(13) 0.0444(14) 0.0068(11) 0.0120(11) 0.0056(10)
    C7 0.0707(19) 0.0222(12) 0.0532(16) -0.0010(11) 0.0243(14) 0.0028(11)
    C8 0.0578(16) 0.0326(13) 0.0508(15) -0.0153(12) 0.0221(13) -0.0107(11)
    C9 0.0431(13) 0.0353(12) 0.0390(13) -0.0124(10) 0.0156(10) -0.0085(10)
    C10 0.0344(11) 0.0274(11) 0.0319(11) -0.0047(9) 0.0125(9) -0.0061(8)
    C11 0.0430(16) 0.0574(19) 0.0562(18) -0.0256(14) 0.0031(13) -0.0075(14)
    C12 0.0273(10) 0.0216(9) 0.0202(9) 0.0031(8) 0.0040(7) -0.0003(7)
    N13 0.0298(9) 0.0250(9) 0.0205(8) -0.0011(7) 0.0013(7) -0.0003(6)
    N14 0.0307(9) 0.0277(9) 0.0157(7) -0.0041(7) 0.0021(6) -0.0008(6)
    C21 0.0226(9) 0.0272(10) 0.0222(9) 0.0005(8) 0.0038(7) -0.0001(8)
    C22 0.0330(11) 0.0388(12) 0.0213(9) -0.0025(9) 0.0016(8) -0.0040(9)
    C23 0.0348(12) 0.0401(13) 0.0343(12) -0.0098(10) 0.0009(9) -0.0126(10)
    C24 0.0353(12) 0.0366(13) 0.0382(12) -0.0129(10) 0.0086(9) -0.0012(10)
    C25 0.0339(11) 0.0357(12) 0.0294(11) -0.0067(9) 0.0086(9) 0.0023(9)
    C26 0.0254(10) 0.0288(11) 0.0215(9) -0.0002(8) 0.0037(7) -0.0035(8)
    Cl1B 0.0340(3) 0.0259(2) 0.0441(3) 0.0020(2) 0.0123(2) -0.0069(2)
    N1B 0.0301(9) 0.0269(9) 0.0284(9) 0.0002(7) 0.0026(7) 0.0008(7)
    C2B 0.0304(10) 0.0214(10) 0.0242(9) 0.0058(8) 0.0039(8) -0.0009(7)
    C3B 0.0300(10) 0.0236(10) 0.0196(9) 0.0002(8) 0.0040(7) 0.0019(7)
    C4B 0.0347(12) 0.0309(11) 0.0256(10) 0.0028(9) 0.0099(8) 0.0001(8)
    C5B 0.0370(11) 0.0237(10) 0.0260(10) 0.0014(9) 0.0013(8) 0.0003(8)
    C6B 0.0456(14) 0.0288(12) 0.0383(13) 0.0069(10) 0.0042(10) -0.0060(9)
    C7B 0.0547(15) 0.0223(11) 0.0416(13) 0.0069(10) -0.0028(11) -0.0064(10)
    C8B 0.0453(14) 0.0265(11) 0.0429(13) -0.0060(10) -0.0049(11) 0.0018(10)
    C9B 0.0358(12) 0.0280(11) 0.0358(12) -0.0040(9) -0.0035(9) 0.0028(9)
    C10B 0.0308(11) 0.0238(10) 0.0279(10) 0.0012(8) -0.0020(8) 0.0009(8)
    C11B 0.0461(16) 0.0393(15) 0.0580(18) -0.0152(12) 0.0130(13) -0.0037(12)
    C12B 0.0283(10) 0.0241(10) 0.0191(9) 0.0026(8) 0.0041(7) 0.0003(7)
    N13B 0.0277(9) 0.0272(9) 0.0214(8) 0.0012(7) 0.0065(7) -0.0007(6)
    N14B 0.0341(9) 0.0297(9) 0.0189(8) -0.0020(8) 0.0087(7) 0.0006(7)
    C21B 0.0237(9) 0.0289(10) 0.0204(9) 0.0035(8) 0.0040(7) 0.0010(8)
    C22B 0.0307(11) 0.0419(13) 0.0242(10) -0.0012(9) 0.0087(8) 0.0054(9)
    C23B 0.0347(12) 0.0416(13) 0.0344(12) -0.0092(10) 0.0095(9) 0.0099(10)
    C24B 0.0369(12) 0.0366(13) 0.0356(12) -0.0118(10) 0.0024(9) -0.0035(10)
    C25B 0.0360(12) 0.0370(12) 0.0253(10) -0.0065(10) 0.0013(9) -0.0033(9)
    C26B 0.0258(10) 0.0277(10) 0.0202(9) 0.0018(8) 0.0044(7) 0.0041(8)
_geom_special_details
;
All e.s.d.'s (except the e.s.d. in the dihedral angle between two l.s. planes)
are estimated using the full covariance matrix. The cell e.s.d.'s are taken
into account individually in the estimation of e.s.d.'s in distances, angles
and torsion angles; correlations between e.s.d.'s in cell parameters are only
used when they are defined by crystal symmetry. An approximate (isotropic)
treatment of cell e.s.d.'s is used for estimating e.s.d.'s involving l.s.
planes.
;
loop_
    _geom_bond_atom_site_label_1
    _geom_bond_atom_site_label_2
    _geom_bond_site_symmetry_2
    _geom_bond_distance
    _geom_bond_publ_flag
    Cl1 C2 . 1.740(2) ?
    N1 C2 . 1.290(3) ?
    N1 C10 . 1.365(3) ?
    C2 C3 . 1.426(3) ?
    C3 C4 . 1.373(3) ?
    C3 C12 . 1.465(3) ?
    C4 C5 . 1.400(3) ?
    C4 H4 . 0.9500 ?
    C5 C10 . 1.411(3) ?
    C5 C6 . 1.413(3) ?
    C6 C7 . 1.366(4) ?
    C6 H6 . 0.9500 ?
    C7 C8 . 1.394(4) ?
    C7 H7 . 0.9500 ?
    C8 C9 . 1.367(4) ?
    C8 H8 . 0.9500 ?
    C9 C10 . 1.426(3) ?
    C9 C11 . 1.493(4) ?
    C11 H11A . 0.9800 ?
    C11 H11B . 0.9800 ?
    C11 H11C . 0.9800 ?
    C12 N13 . 1.317(3) ?
    C12 N14 . 1.355(3) ?
    N13 C21 . 1.390(3) ?
    N14 C26 . 1.377(3) ?
    N14 H14 . 0.8800 ?
    C21 C26 . 1.394(3) ?
    C21 C22 . 1.397(3) ?
    C22 C23 . 1.373(3) ?
    C22 H22 . 0.9500 ?
    C23 C24 . 1.395(3) ?
    C23 H23 . 0.9500 ?
    C24 C25 . 1.387(3) ?
    C24 H24 . 0.9500 ?
    C25 C26 . 1.385(3) ?
    C25 H25 . 0.9500 ?
    Cl1B C2B . 1.745(2) ?
    N1B C2B . 1.291(3) ?
    N1B C10B . 1.365(3) ?
    C2B C3B . 1.417(3) ?
    C3B C4B . 1.371(3) ?
    C3B C12B . 1.472(3) ?
    C4B C5B . 1.400(3) ?
    C4B H4B . 0.9500 ?
    C5B C10B . 1.418(3) ?
    C5B C6B . 1.421(3) ?
    C6B C7B . 1.355(4) ?
    C6B H6B . 0.9500 ?
    C7B C8B . 1.409(4) ?
    C7B H7B . 0.9500 ?
    C8B C9B . 1.363(3) ?
    C8B H8B . 0.9500 ?
    C9B C10B . 1.418(3) ?
    C9B C11B . 1.493(4) ?
    C11B H11D . 0.9800 ?
    C11B H11E . 0.9800 ?
    C11B H11F . 0.9800 ?
    C12B N13B . 1.316(3) ?
    C12B N14B . 1.357(3) ?
    N13B C21B . 1.382(3) ?
    N14B C26B . 1.379(3) ?
    N14B H14B . 0.8800 ?
    C21B C26B . 1.399(3) ?
    C21B C22B . 1.400(3) ?
    C22B C23B . 1.373(3) ?
    C22B H22B . 0.9500 ?
    C23B C24B . 1.398(3) ?
    C23B H23B . 0.9500 ?
    C24B C25B . 1.378(3) ?
    C24B H24B . 0.9500 ?
    C25B C26B . 1.385(3) ?
    C25B H25B . 0.9500 ?
loop_
    _geom_angle_atom_site_label_1
    _geom_angle_atom_site_label_2
    _geom_angle_atom_site_label_3
    _geom_angle_site_symmetry_1
    _geom_angle_site_symmetry_3
    _geom_angle
    _geom_angle_publ_flag
    C2 N1 C10 . . 118.41(19) ?
    N1 C2 C3 . . 125.5(2) ?
    N1 C2 Cl1 . . 114.95(16) ?
    C3 C2 Cl1 . . 119.54(16) ?
    C4 C3 C2 . . 115.61(19) ?
    C4 C3 C12 . . 120.56(19) ?
    C2 C3 C12 . . 123.73(18) ?
    C3 C4 C5 . . 121.3(2) ?
    C3 C4 H4 . . 119.3 ?
    C5 C4 H4 . . 119.3 ?
    C4 C5 C10 . . 117.6(2) ?
    C4 C5 C6 . . 123.1(2) ?
    C10 C5 C6 . . 119.4(2) ?
    C7 C6 C5 . . 119.3(3) ?
    C7 C6 H6 . . 120.4 ?
    C5 C6 H6 . . 120.4 ?
    C6 C7 C8 . . 120.6(2) ?
    C6 C7 H7 . . 119.7 ?
    C8 C7 H7 . . 119.7 ?
    C9 C8 C7 . . 123.0(2) ?
    C9 C8 H8 . . 118.5 ?
    C7 C8 H8 . . 118.5 ?
    C8 C9 C10 . . 116.9(2) ?
    C8 C9 C11 . . 122.6(2) ?
    C10 C9 C11 . . 120.5(2) ?
    N1 C10 C5 . . 121.6(2) ?
    N1 C10 C9 . . 117.6(2) ?
    C5 C10 C9 . . 120.8(2) ?
    C9 C11 H11A . . 109.5 ?
    C9 C11 H11B . . 109.5 ?
    H11A C11 H11B . . 109.5 ?
    C9 C11 H11C . . 109.5 ?
    H11A C11 H11C . . 109.5 ?
    H11B C11 H11C . . 109.5 ?
    N13 C12 N14 . . 113.42(18) ?
    N13 C12 C3 . . 123.21(19) ?
    N14 C12 C3 . . 123.37(18) ?
    C12 N13 C21 . . 104.42(17) ?
    C12 N14 C26 . . 106.86(17) ?
    C12 N14 H14 . . 126.6 ?
    C26 N14 H14 . . 126.6 ?
    N13 C21 C26 . . 109.92(17) ?
    N13 C21 C22 . . 130.18(19) ?
    C26 C21 C22 . . 119.89(19) ?
    C23 C22 C21 . . 117.8(2) ?
    C23 C22 H22 . . 121.1 ?
    C21 C22 H22 . . 121.1 ?
    C22 C23 C24 . . 121.8(2) ?
    C22 C23 H23 . . 119.1 ?
    C24 C23 H23 . . 119.1 ?
    C25 C24 C23 . . 121.3(2) ?
    C25 C24 H24 . . 119.4 ?
    C23 C24 H24 . . 119.4 ?
    C26 C25 C24 . . 116.6(2) ?
    C26 C25 H25 . . 121.7 ?
    C24 C25 H25 . . 121.7 ?
    N14 C26 C25 . . 131.94(19) ?
    N14 C26 C21 . . 105.38(18) ?
    C25 C26 C21 . . 122.66(19) ?
    C2B N1B C10B . . 118.30(19) ?
    N1B C2B C3B . . 125.97(19) ?
    N1B C2B Cl1B . . 114.57(16) ?
    C3B C2B Cl1B . . 119.44(16) ?
    C4B C3B C2B . . 115.62(19) ?
    C4B C3B C12B . . 119.88(19) ?
    C2B C3B C12B . . 124.42(19) ?
    C3B C4B C5B . . 121.3(2) ?
    C3B C4B H4B . . 119.4 ?
    C5B C4B H4B . . 119.4 ?
    C4B C5B C10B . . 117.60(19) ?
    C4B C5B C6B . . 123.4(2) ?
    C10B C5B C6B . . 119.0(2) ?
    C7B C6B C5B . . 119.6(2) ?
    C7B C6B H6B . . 120.2 ?
    C5B C6B H6B . . 120.2 ?
    C6B C7B C8B . . 120.4(2) ?
    C6B C7B H7B . . 119.8 ?
    C8B C7B H7B . . 119.8 ?
    C9B C8B C7B . . 122.8(2) ?
    C9B C8B H8B . . 118.6 ?
    C7B C8B H8B . . 118.6 ?
    C8B C9B C10B . . 117.4(2) ?
    C8B C9B C11B . . 122.3(2) ?
    C10B C9B C11B . . 120.3(2) ?
    N1B C10B C5B . . 121.2(2) ?
    N1B C10B C9B . . 118.0(2) ?
    C5B C10B C9B . . 120.8(2) ?
    C9B C11B H11D . . 109.5 ?
    C9B C11B H11E . . 109.5 ?
    H11D C11B H11E . . 109.5 ?
    C9B C11B H11F . . 109.5 ?
    H11D C11B H11F . . 109.5 ?
    H11E C11B H11F . . 109.5 ?
    N13B C12B N14B . . 113.23(19) ?
    N13B C12B C3B . . 123.41(19) ?
    N14B C12B C3B . . 123.36(18) ?
    C12B N13B C21B . . 104.81(17) ?
    C12B N14B C26B . . 106.83(17) ?
    C12B N14B H14B . . 126.6 ?
    C26B N14B H14B . . 126.6 ?
    N13B C21B C26B . . 109.97(18) ?
    N13B C21B C22B . . 130.41(19) ?
    C26B C21B C22B . . 119.6(2) ?
    C23B C22B C21B . . 117.7(2) ?
    C23B C22B H22B . . 121.2 ?
    C21B C22B H22B . . 121.2 ?
    C22B C23B C24B . . 121.9(2) ?
    C22B C23B H23B . . 119.0 ?
    C24B C23B H23B . . 119.0 ?
    C25B C24B C23B . . 121.2(2) ?
    C25B C24B H24B . . 119.4 ?
    C23B C24B H24B . . 119.4 ?
    C24B C25B C26B . . 116.9(2) ?
    C24B C25B H25B . . 121.6 ?
    C26B C25B H25B . . 121.6 ?
    N14B C26B C25B . . 132.18(19) ?
    N14B C26B C21B . . 105.15(17) ?
    C25B C26B C21B . . 122.65(19) ?
loop_
    _geom_torsion_atom_site_label_1
    _geom_torsion_atom_site_label_2
    _geom_torsion_atom_site_label_3
    _geom_torsion_atom_site_label_4
    _geom_torsion_site_symmetry_1
    _geom_torsion_site_symmetry_2
    _geom_torsion_site_symmetry_3
    _geom_torsion_site_symmetry_4
    _geom_torsion
    _geom_torsion_publ_flag
    C10 N1 C2 C3 . . . . -0.2(3) ?
    C10 N1 C2 Cl1 . . . . -178.62(15) ?
    N1 C2 C3 C4 . . . . -0.7(3) ?
    Cl1 C2 C3 C4 . . . . 177.67(16) ?
    N1 C2 C3 C12 . . . . -177.0(2) ?
    Cl1 C2 C3 C12 . . . . 1.4(3) ?
    C2 C3 C4 C5 . . . . 1.5(3) ?
    C12 C3 C4 C5 . . . . 177.9(2) ?
    C3 C4 C5 C10 . . . . -1.4(3) ?
    C3 C4 C5 C6 . . . . 179.0(2) ?
    C4 C5 C6 C7 . . . . -179.8(2) ?
    C10 C5 C6 C7 . . . . 0.6(4) ?
    C5 C6 C7 C8 . . . . -1.2(4) ?
    C6 C7 C8 C9 . . . . 1.4(4) ?
    C7 C8 C9 C10 . . . . -1.0(4) ?
    C7 C8 C9 C11 . . . . 178.7(3) ?
    C2 N1 C10 C5 . . . . 0.3(3) ?
    C2 N1 C10 C9 . . . . -179.4(2) ?
    C4 C5 C10 N1 . . . . 0.5(3) ?
    C6 C5 C10 N1 . . . . -179.9(2) ?
    C4 C5 C10 C9 . . . . -179.8(2) ?
    C6 C5 C10 C9 . . . . -0.1(3) ?
    C8 C9 C10 N1 . . . . -179.9(2) ?
    C11 C9 C10 N1 . . . . 0.4(3) ?
    C8 C9 C10 C5 . . . . 0.3(3) ?
    C11 C9 C10 C5 . . . . -179.4(2) ?
    C4 C3 C12 N13 . . . . -43.2(3) ?
    C2 C3 C12 N13 . . . . 132.8(2) ?
    C4 C3 C12 N14 . . . . 137.2(2) ?
    C2 C3 C12 N14 . . . . -46.7(3) ?
    N14 C12 N13 C21 . . . . 0.4(2) ?
    C3 C12 N13 C21 . . . . -179.16(19) ?
    N14 C12 N13 H14 . . . . -0.3 ?
    C3 C12 N13 H14 . . . . -179.9 ?
    N13 C12 N14 C26 . . . . -0.5(2) ?
    C3 C12 N14 C26 . . . . 179.07(19) ?
    C12 N13 C21 C26 . . . . -0.2(2) ?
    C12 N13 C21 C22 . . . . 178.9(2) ?
    N13 C21 C22 C23 . . . . -179.6(2) ?
    C26 C21 C22 C23 . . . . -0.6(3) ?
    C21 C22 C23 C24 . . . . 1.3(4) ?
    C22 C23 C24 C25 . . . . -0.6(4) ?
    C23 C24 C25 C26 . . . . -0.8(4) ?
    C12 N14 C26 C25 . . . . -178.0(2) ?
    C12 N14 C26 C21 . . . . 0.4(2) ?
    C24 C25 C26 N14 . . . . 179.5(2) ?
    C24 C25 C26 C21 . . . . 1.4(3) ?
    C22 C21 C26 N14 . . . . -179.28(19) ?
    N13 C21 C26 C25 . . . . 178.4(2) ?
    C22 C21 C26 C25 . . . . -0.7(3) ?
    C10B N1B C2B C3B . . . . -0.9(3) ?
    C10B N1B C2B Cl1B . . . . -179.39(15) ?
    N1B C2B C3B C4B . . . . -0.4(3) ?
    Cl1B C2B C3B C4B . . . . 178.08(15) ?
    N1B C2B C3B C12B . . . . -177.3(2) ?
    Cl1B C2B C3B C12B . . . . 1.2(3) ?
    C2B C3B C4B C5B . . . . 1.2(3) ?
    C12B C3B C4B C5B . . . . 178.29(19) ?
    C3B C4B C5B C10B . . . . -0.8(3) ?
    C3B C4B C5B C6B . . . . 178.2(2) ?
    C4B C5B C6B C7B . . . . -178.5(2) ?
    C10B C5B C6B C7B . . . . 0.5(3) ?
    C5B C6B C7B C8B . . . . -0.9(4) ?
    C6B C7B C8B C9B . . . . 0.9(4) ?
    C7B C8B C9B C10B . . . . -0.3(4) ?
    C7B C8B C9B C11B . . . . 179.9(2) ?
    C2B N1B C10B C5B . . . . 1.3(3) ?
    C2B N1B C10B C9B . . . . -178.36(19) ?
    C4B C5B C10B N1B . . . . -0.5(3) ?
    C6B C5B C10B N1B . . . . -179.5(2) ?
    C4B C5B C10B C9B . . . . 179.16(19) ?
    C6B C5B C10B C9B . . . . 0.1(3) ?
    C8B C9B C10B N1B . . . . 179.4(2) ?
    C11B C9B C10B N1B . . . . -0.7(3) ?
    C8B C9B C10B C5B . . . . -0.2(3) ?
    C11B C9B C10B C5B . . . . 179.7(2) ?
    C4B C3B C12B N13B . . . . -42.0(3) ?
    C2B C3B C12B N13B . . . . 134.8(2) ?
    C4B C3B C12B N14B . . . . 137.7(2) ?
    C2B C3B C12B N14B . . . . -45.5(3) ?
    C3B C12B N13B C21B . . . . -179.77(19) ?
    C3B C12B N14B C26B . . . . 179.69(19) ?
    C12B N13B C21B C26B . . . . -0.3(2) ?
    H14B N13B C21B C26B . . . . 0.2 ?
    C12B N13B C21B C22B . . . . 179.2(2) ?
    H14B N13B C21B C22B . . . . 179.7 ?
    N13B C21B C22B C23B . . . . -180.0(2) ?
    C26B C21B C22B C23B . . . . -0.5(3) ?
    C21B C22B C23B C24B . . . . 1.0(3) ?
    C22B C23B C24B C25B . . . . -0.4(4) ?
    C23B C24B C25B C26B . . . . -0.6(4) ?
    C12B N14B C26B C25B . . . . -178.7(2) ?
    C12B N14B C26B C21B . . . . 0.4(2) ?
    C24B C25B C26B N14B . . . . 180.0(2) ?
    C24B C25B C26B C21B . . . . 1.0(3) ?
    N13B C21B C26B N14B . . . . -0.1(2) ?
    C22B C21B C26B N14B . . . . -179.66(19) ?
    N13B C21B C26B C25B . . . . 179.1(2) ?
    C22B C21B C26B C25B . . . . -0.5(3) ?
loop_
    _geom_hbond_atom_site_label_D
    _geom_hbond_atom_site_label_H
    _geom_hbond_atom_site_label_A
    _geom_hbond_site_symmetry_A
    _geom_hbond_distance_DH
    _geom_hbond_distance_HA
    _geom_hbond_distance_DA
    _geom_hbond_angle_DHA
    N14 H14 N13 2_574 0.880 2.054(2) 2.851(2) 150
    N14B H14B N13B 2_564 0.880 2.024(2) 2.826(2) 151
data_global
_journal_date_recd_electronic     2008-12-15
_journal_date_accepted     2009-01-22
_journal_name_full     'Acta Crystallographica, Section E'
_journal_year     2009
_journal_volume     65
_journal_issue      2
_journal_page_first     o400
_journal_page_last     o400
_journal_paper_category     QO
_journal_coeditor_code     FJ2183
_publ_contact_author_name     'Hashmi, A. Stephen K.'
_publ_contact_author_address
;
Organisch-Chemisches Institut
Universit\"at Heidelberg
Im Neuenheimer Feld 270
D-69120 Heidelberg
Germany
;
_publ_contact_author_email     'hashmi@hashmi.de'
_publ_contact_author_fax     '049 6221 54- 4205'
_publ_contact_author_phone     '049 6221 54- 8413'
_publ_section_title
;
3-(1<i>H</i>-Benzimidazol-2-yl)-2-chloro-8-methylquinoline
;
loop_
    _publ_author_name
    _publ_author_footnote
    _publ_author_address
    'Rominger, Frank' .
;
Organisch-Chemisches Institut
Universit\"at Heidelberg
Im Neuenheimer Feld 270
69120 Heidelberg
Germany
;
    'Mahalingam Malathi' .
;
Department of Chemistry
Bharathiar University
Coimbatore 641 046
India
;
    'Palathurai Subramaniam Mohan' .
;
Department of Chemistry
Bharathiar University
Coimbatore 641 046
India
;
    'Ramamurthi Dondeti, Tanuja' .
;
Organisch-Chemisches Institut
Universit\"at Heidelberg
Im Neuenheimer Feld 270
69120 Heidelberg
Germany
;
    'Hashmi, A. Stephen K.' .
;
Organisch-Chemisches Institut
Universit\"at Heidelberg
Im Neuenheimer Feld 270
69120 Heidelberg
Germany
;
_publ_section_synopsis     .
