# Supplementary material for: 3-(1H-Benzimidazol-2-yl)-2-chloro-8-methyl­quinoline
Source: Acta Crystallogr Sect E Struct Rep Online. 2009 Jan 28;65(Pt 2):o400. doi: 10.1107/S1600536809002827 (PMC2968319; doi:10.1107/S1600536809002827)
Supplement: Supplementary file 2 [file e-65-0o400-Isup2.hkl]

# 
# h,k,l, Fc-squared, Fo-squared, sigma(Fo-squared) and status flag 
# 
data_I
_shelx_title ' tan10 in Pc' 
_shelx_refln_list_code          4 
_shelx_F_calc_maximum      126.86 
_exptl_crystal_F_000       608.00 
_reflns_d_resolution_high  0.7492 
 
loop_ 
 _symmetry_equiv_pos_as_xyz 
 'x, y, z' 
 'x, -y, z+1/2' 
 
_cell_length_a    16.4721 
_cell_length_b     9.0061 
_cell_length_c     9.6643 
_cell_angle_alpha  90.000 
_cell_angle_beta   98.433 
_cell_angle_gamma  90.000 
 
_shelx_F_squared_multiplier     1.000 
 
loop_ 
 _refln_index_h 
 _refln_index_k 
 _refln_index_l 
 _refln_F_squared_calc 
 _refln_F_squared_meas 
 _refln_F_squared_sigma 
 _refln_observed_status 
  -4   0 -12        6.28        6.24      4.27 o 
  -3   0 -12       65.67       73.78      9.04 o 
  -2   0 -12        9.50       16.10      5.09 o 
  -1   0 -12       42.64       62.44      8.22 o 
   0   0 -12       16.87       22.51      5.42 o 
   1   0 -12       39.88       47.32      7.23 o 
   2   0 -12       35.90       42.23      7.23 o 
   3   0 -12      188.91      211.64     15.12 o 
   4   0 -12       44.81       39.27      6.90 o 
   5   0 -12       29.80       30.73      5.75 o 
   6   0 -12       11.98       22.68      5.26 o 
   7   0 -12       39.48       84.46      8.87 o 
   8   0 -12       27.94       41.57      6.24 o 
   9   0 -12       63.78       83.80      8.05 o 
  -4   1 -12       31.69       43.02      5.59 o 
  -3   1 -12       28.47       32.56      8.46 o 
  -2   1 -12       77.62       85.83      6.80 o 
  -1   1 -12       72.91       71.75      6.22 o 
   0   1 -12       36.17       47.30      5.11 o 
   1   1 -12       42.22       51.00      5.34 o 
   2   1 -12      147.49      163.51      9.40 o 
   3   1 -12        0.74        1.49      2.88 o 
   4   1 -12      143.20      144.30      9.37 o 
   5   1 -12       31.24       38.58      4.70 o 
   6   1 -12       22.39       29.04      5.09 o 
   7   1 -12       55.73       62.16      5.15 o 
   8   1 -12       72.65       69.51      8.87 o 
   9   1 -12       29.27       38.45      6.57 o 
  10   1 -12       22.77       28.76      5.59 o 
  -3   2 -12       45.37       50.04      5.28 o 
  -2   2 -12        5.69       16.55      3.54 o 
  -1   2 -12       39.55       41.41      4.88 o 
   0   2 -12        9.06       11.86      3.08 o 
   1   2 -12       16.01       15.01      3.53 o 
   2   2 -12       25.53       30.65      4.18 o 
   3   2 -12      231.77      216.24     11.34 o 
   4   2 -12       19.96       34.09      4.22 o 
   5   2 -12       16.36       21.04      5.26 o 
   6   2 -12        7.23       10.68      4.77 o 
   7   2 -12       55.18       65.89      8.54 o 
   8   2 -12       19.22       26.95      5.75 o 
   9   2 -12       54.81       61.45      8.05 o 
  -2   3 -12       62.38       64.34      5.87 o 
  -1   3 -12       23.56       21.48      3.91 o 
   0   3 -12       34.65       43.34      7.48 o 
   1   3 -12       58.09       73.36      6.13 o 
   2   3 -12        2.14        6.67      2.76 o 
   3   3 -12        3.58        8.22      4.44 o 
   4   3 -12        4.69       16.92      5.92 o 
   5   3 -12       44.55       55.70      8.22 o 
   6   3 -12       77.57       93.33     10.68 o 
   7   3 -12       17.26       15.45      5.42 o 
   8   3 -12       50.62       59.48      8.22 o 
   0   4 -12        5.26        8.05      5.42 o 
   1   4 -12        5.92       13.29      5.26 o 
   2   4 -12       27.68       30.56      6.74 o 
   3   4 -12       32.45       52.42      8.38 o 
   4   4 -12       49.36       48.15      8.22 o 
   5   4 -12       10.81       19.06      5.92 o 
   6   4 -12        8.66       26.29      6.41 o 
  -8   1 -11       51.65       46.38      5.50 o 
  -7   1 -11       16.67       19.14      3.71 o 
  -6   1 -11       19.67       22.76      3.76 o 
  -5   1 -11       61.74       45.44      5.05 o 
  -4   1 -11       14.13       18.49      3.60 o 
  -3   1 -11       37.85       41.50      4.76 o 
  -2   1 -11       13.88       16.25      3.25 o 
  -1   1 -11       11.31       17.29      3.49 o 
   0   1 -11       17.50       21.93      3.63 o 
   1   1 -11       24.13       20.53      3.43 o 
   2   1 -11       32.59       29.51      3.89 o 
   3   1 -11        3.65        8.69      2.76 o 
   4   1 -11       32.57       31.37      4.18 o 
   5   1 -11       22.75       27.03      3.83 o 
   6   1 -11       16.54       18.77      3.30 o 
   7   1 -11       19.82       24.48      4.60 o 
   8   1 -11       16.08       27.47      4.19 o 
   9   1 -11       35.20       44.53      6.41 o 
  10   1 -11       56.54       44.20      6.57 o 
  11   1 -11       31.13       30.40      5.26 o 
  -7   2 -11       12.59       23.87      7.23 o 
  -6   2 -11        1.51        7.38      3.23 o 
  -5   2 -11       18.29       12.93      3.65 o 
  -4   2 -11        1.45        3.22      2.84 o 
  -3   2 -11       67.93       64.11      7.07 o 
  -2   2 -11       16.70       15.64      3.36 o 
  -1   2 -11       32.25       31.58      4.21 o 
   0   2 -11       50.18       52.94      8.13 o 
   1   2 -11      138.08      120.46      7.83 o 
   2   2 -11        8.33       17.41      3.45 o 
   3   2 -11      216.26      217.72     10.33 o 
   4   2 -11       87.24       86.49      6.65 o 
   5   2 -11       37.51       34.66      4.28 o 
   6   2 -11       89.63       73.77      5.86 o 
   7   2 -11        7.16       13.80      4.77 o 
   8   2 -11       46.77       50.45      7.23 o 
   9   2 -11       23.76       18.73      5.26 o 
  10   2 -11        3.22       10.84      4.44 o 
  11   2 -11       15.57       10.52      4.44 o 
  -7   3 -11       72.50       85.19      7.08 o 
  -6   3 -11       12.75       17.05      4.06 o 
  -5   3 -11        5.61       11.33      3.46 o 
  -4   3 -11       24.75       26.61      4.21 o 
  -3   3 -11       15.18       19.04      4.60 o 
  -2   3 -11       28.26       36.50      4.37 o 
  -1   3 -11       57.24       63.84      5.74 o 
   0   3 -11        1.49        3.30      2.52 o 
   1   3 -11       18.69       25.40      5.18 o 
   2   3 -11       28.02       32.94      4.68 o 
   3   3 -11        6.46        6.55      5.09 o 
   4   3 -11       11.49       15.98      3.27 o 
   5   3 -11       17.48       21.20      5.26 o 
   6   3 -11       41.66       53.90      7.89 o 
   7   3 -11        7.16        5.92      4.27 o 
   8   3 -11       45.28       49.30      7.56 o 
   9   3 -11        6.42       10.68      4.44 o 
  10   3 -11       18.36       21.03      5.09 o 
  -5   4 -11        4.58        6.06      3.43 o 
  -4   4 -11       19.44       21.38      4.03 o 
  -3   4 -11       12.13       20.47      3.77 o 
  -2   4 -11       21.50       32.75      4.77 o 
  -1   4 -11       16.61       18.83      6.24 o 
   0   4 -11        5.32        8.12      3.78 o 
   1   4 -11        5.18        6.34      2.72 o 
   2   4 -11       10.47       16.27      3.08 o 
   3   4 -11       70.19       70.99      9.04 o 
   4   4 -11        5.48        7.89      4.44 o 
   5   4 -11        4.93        9.69      4.77 o 
   6   4 -11        3.62        7.23      4.60 o 
   7   4 -11       40.79       58.17      8.38 o 
   8   4 -11        9.49       28.26      5.75 o 
   9   4 -11        1.19        5.42      4.60 o 
  -3   5 -11       58.74       82.76      6.78 o 
  -2   5 -11       29.31       31.55      4.37 o 
  -1   5 -11       99.90      108.49      7.34 o 
   0   5 -11      106.59      109.74      7.14 o 
   1   5 -11       68.37       65.89      9.53 o 
   2   5 -11      142.45      139.18     12.82 o 
   3   5 -11       35.59       59.15      8.38 o 
   4   5 -11       43.37       35.99      6.90 o 
   5   5 -11      160.34      157.91     13.97 o 
   6   5 -11       88.21       99.08     10.84 o 
   7   5 -11        7.88       12.32      4.77 o 
   8   5 -11        8.46       12.98      5.09 o 
   0   6 -11      134.05      163.66     14.46 o 
   1   6 -11       52.34       53.24      9.04 o 
   2   6 -11       51.37       78.54     10.84 o 
   3   6 -11      125.68      127.67     13.64 o 
   4   6 -11      106.77      126.85     12.98 o 
   5   6 -11       37.77       46.99      7.89 o 
 -11   0 -10       20.68       28.92      6.41 o 
 -10   0 -10        6.37        8.22      6.08 o 
  -9   0 -10      199.42      211.97     15.28 o 
  -8   0 -10       24.45       25.80      5.59 o 
  -7   0 -10       21.51       26.62      6.24 o 
  -6   0 -10        8.11        7.39      3.94 o 
  -5   0 -10      412.44      385.32     20.70 o 
  -4   0 -10       14.68       13.64      4.27 o 
  -3   0 -10      112.85      110.26     10.35 o 
  -2   0 -10      121.56      126.52     11.17 o 
  -1   0 -10       53.85       49.46      7.07 o 
   0   0 -10        2.29        4.60      3.78 o 
   1   0 -10       40.87       51.27      7.07 o 
   2   0 -10      440.78      415.56     20.21 o 
   3   0 -10      393.36      361.01     18.73 o 
   4   0 -10       27.73       34.67      5.92 o 
   5   0 -10        6.38        9.53      3.94 o 
   6   0 -10       92.88       99.74      9.20 o 
   7   0 -10      119.10      139.67     10.84 o 
   8   0 -10       99.92       98.43      9.04 o 
   9   0 -10        6.40        6.90      3.61 o 
  10   0 -10      263.96      246.48     14.46 o 
  11   0 -10       19.49       19.72      4.27 o 
  13   0 -10       50.56       58.00      6.08 o 
  14   0 -10      201.75      237.44     15.28 o 
  15   0 -10       11.96       19.55      4.77 o 
  16   0 -10       25.11       38.45      6.74 o 
 -11   1 -10       21.61       24.17      4.42 o 
 -10   1 -10       55.46       51.54      5.69 o 
  -9   1 -10       11.50       13.02      5.34 o 
  -8   1 -10       81.58       89.61      6.95 o 
  -7   1 -10       62.91       61.74      5.74 o 
  -6   1 -10       49.74       51.35      5.22 o 
  -5   1 -10       10.05       21.90      3.98 o 
  -4   1 -10      350.67      331.49     13.13 o 
  -3   1 -10       66.85       62.78      5.69 o 
  -2   1 -10      266.13      255.44     11.15 o 
  -1   1 -10       30.23       34.50      4.18 o 
   0   1 -10       80.21       82.18      6.10 o 
   1   1 -10      127.15      119.85      7.26 o 
   2   1 -10      171.30      152.78      8.30 o 
   3   1 -10      153.09      149.94      8.19 o 
   4   1 -10      106.54      108.85     14.79 o 
   5   1 -10       51.65       61.87      6.82 o 
   6   1 -10       36.88       38.45      4.33 o 
   7   1 -10      316.64      328.36     12.19 o 
   8   1 -10       92.27       94.25      6.33 o 
   9   1 -10      357.41      333.53     12.41 o 
  11   1 -10       50.95       57.18      7.23 o 
  13   1 -10       92.28      100.73      9.20 o 
  14   1 -10       14.00       23.94      3.31 o 
  15   1 -10       40.61       45.87      4.88 o 
  16   1 -10       16.25       36.44     10.84 o 
 -10   2 -10       64.77       64.69      6.21 o 
  -9   2 -10        3.85        8.28      3.16 o 
  -8   2 -10       22.93       19.40      4.01 o 
  -7   2 -10       75.76       83.92      6.68 o 
  -6   2 -10       31.40       42.45      5.03 o 
  -5   2 -10       24.81       27.34      4.24 o 
  -4   2 -10       10.60       10.90      3.35 o 
  -3   2 -10      462.12      423.75     15.09 o 
  -2   2 -10       63.81       54.74      5.28 o 
  -1   2 -10       53.61       57.14      5.34 o 
   0   2 -10       27.66       27.73      5.59 o 
   1   2 -10      414.06      397.57     14.17 o 
   2   2 -10      140.53      148.18      8.21 o 
   3   2 -10      163.03      175.38      8.88 o 
   4   2 -10      388.96      366.77     13.31 o 
   5   2 -10       57.67       53.82      5.10 o 
   6   2 -10       75.43       82.75      6.08 o 
   7   2 -10       65.05       59.00      5.13 o 
   8   2 -10      451.66      461.73     22.35 o 
   9   2 -10        8.94       21.53      5.26 o 
  10   2 -10       14.75       15.77      4.44 o 
  13   2 -10       34.43       34.01      4.93 o 
  14   2 -10        1.50        2.30      3.78 o 
  15   2 -10       67.04       74.78      7.89 o 
 -10   3 -10       77.34       74.87      6.82 o 
  -9   3 -10       71.62       75.70      6.67 o 
  -8   3 -10      188.25      178.04      9.93 o 
  -7   3 -10       30.59       36.15      4.75 o 
  -6   3 -10       23.55       20.60      3.83 o 
  -5   3 -10       52.08       62.92      5.69 o 
  -4   3 -10       80.35       68.52      7.15 o 
  -3   3 -10       21.92       18.57      3.63 o 
  -2   3 -10       17.07       25.60      3.74 o 
  -1   3 -10       26.72       28.03      4.06 o 
   0   3 -10       73.49       76.48      5.99 o 
   1   3 -10      182.96      172.23      8.96 o 
   2   3 -10      202.95      181.18     14.13 o 
   3   3 -10      153.03      140.11     13.23 o 
   4   3 -10      193.98      182.44      9.08 o 
   5   3 -10       29.04       37.68      4.52 o 
   6   3 -10        7.80       11.50      4.60 o 
   7   3 -10       38.02       44.20      6.90 o 
   8   3 -10        2.29        9.20      4.44 o 
   9   3 -10       72.21       72.30      8.54 o 
  10   3 -10       64.80       78.87      9.04 o 
  13   3 -10      205.18      221.83     14.62 o 
  14   3 -10       62.22       82.32      8.87 o 
  15   3 -10       42.83       47.22      4.68 o 
  -9   4 -10       41.94       49.33      5.61 o 
  -8   4 -10       31.06       36.79      4.76 o 
  -7   4 -10        0.93       10.19      3.04 o 
  -6   4 -10        1.91       -2.55      2.55 o 
  -5   4 -10       96.75       99.41      7.56 o 
  -4   4 -10       67.75       65.72      5.83 o 
  -3   4 -10       27.05       38.20      9.20 o 
  -2   4 -10       20.03       26.29      4.02 o 
  -1   4 -10        3.58        8.82      3.04 o 
   0   4 -10      160.69      145.83      8.23 o 
   1   4 -10       46.69       50.28      9.12 o 
   2   4 -10       29.64       27.73      3.70 o 
   3   4 -10       23.34       20.62      3.39 o 
   4   4 -10       48.06       62.28      8.38 o 
   5   4 -10      128.59      142.30     12.16 o 
   6   4 -10       18.75       10.35      5.09 o 
   7   4 -10       27.87       29.91      6.41 o 
   8   4 -10       34.02       34.84      6.74 o 
   9   4 -10       48.02       52.25      7.72 o 
  13   4 -10        9.89       23.00      4.27 o 
  14   4 -10       58.90       91.03      9.53 o 
  -7   5 -10       14.77       21.93      4.35 o 
  -6   5 -10       12.43       12.15      3.36 o 
  -5   5 -10       67.49       68.57      6.10 o 
  -4   5 -10       84.15       91.33      6.85 o 
  -3   5 -10       22.26       29.96      4.11 o 
  -2   5 -10       19.16       18.61      3.63 o 
  -1   5 -10        2.28        7.39      2.90 o 
   0   5 -10      152.98      156.86      8.64 o 
   1   5 -10       13.71       17.25      3.33 o 
   2   5 -10       11.43       13.31      5.75 o 
   3   5 -10       31.54       30.89      6.57 o 
   4   5 -10        5.23       11.50      4.93 o 
   5   5 -10      115.23      112.06     11.34 o 
   6   5 -10        1.81        6.08      4.27 o 
   7   5 -10       21.45       29.74      6.41 o 
   8   5 -10        2.52        2.63      4.27 o 
  -5   6 -10       21.68       18.51      3.59 o 
  -4   6 -10       32.10       34.52      4.40 o 
  -3   6 -10       25.65       29.23      4.60 o 
  -2   6 -10       10.79       12.40      4.03 o 
  -1   6 -10       43.29       48.29      6.98 o 
   0   6 -10        5.89       10.19      5.75 o 
   1   6 -10       84.86       76.74     10.19 o 
   2   6 -10        0.28        4.27      5.59 o 
   3   6 -10       10.97       15.94      5.59 o 
   4   6 -10       95.12       95.47     10.84 o 
   5   6 -10       36.18       39.11      7.07 o 
   6   6 -10       89.36       81.50     10.35 o 
  -2   7 -10        2.56       10.68      5.59 o 
  -1   7 -10       76.68       96.29     11.34 o 
   0   7 -10       15.56       19.06      6.08 o 
   1   7 -10       22.83       30.23      7.89 o 
   2   7 -10       34.50       42.89      8.05 o 
   3   7 -10       18.44       25.14      7.07 o 
   4   7 -10       21.67       19.88      7.23 o 
   5   7 -10       46.43       50.61      9.04 o 
 -13   1  -9        8.13       16.06      4.01 o 
 -12   1  -9        2.14       16.24      3.66 o 
 -11   1  -9       22.14       24.27      4.40 o 
 -10   1  -9       48.71       47.05      5.12 o 
  -9   1  -9        9.37       10.74      3.30 o 
  -8   1  -9       57.30       53.88      5.40 o 
  -7   1  -9       10.59        7.52      3.00 o 
  -6   1  -9        2.24        6.20      2.88 o 
  -5   1  -9       46.45       44.06      6.57 o 
  -4   1  -9      162.12      132.44     15.53 o 
  -3   1  -9       12.56       14.43      4.11 o 
  -2   1  -9       18.21       21.72      3.60 o 
  -1   1  -9       19.00       21.83      3.48 o 
   0   1  -9      205.09      177.94      8.60 o 
   1   1  -9       10.97        9.16      4.93 o 
   2   1  -9       10.28       13.39      3.08 o 
   3   1  -9       21.01       25.59      5.83 o 
   4   1  -9      114.90      103.22      6.38 o 
   5   1  -9       60.12       55.57      4.94 o 
   6   1  -9       60.81       60.62      8.22 o 
   7   1  -9        2.21        7.13      2.66 o 
   8   1  -9       67.78       60.90      3.82 o 
   9   1  -9      111.55      104.75      5.06 o 
  10   1  -9       16.60       17.83      2.07 o 
  11   1  -9       19.51       25.99      3.66 o 
  12   1  -9        8.12        8.54      3.37 o 
  13   1  -9       73.48       67.20      5.75 o 
  14   1  -9       10.28        7.43      3.31 o 
  15   1  -9       31.57       39.31      5.23 o 
  16   1  -9       14.01       18.45     11.26 o 
  17   1  -9       10.41       29.20      6.74 o 
 -12   2  -9        6.12       13.38      3.58 o 
 -11   2  -9        1.33        1.57      2.55 o 
 -10   2  -9       17.19       32.52      4.53 o 
  -9   2  -9      163.75      150.71      8.89 o 
  -8   2  -9       35.11       30.17      4.27 o 
  -7   2  -9       96.88       98.30      6.91 o 
  -6   2  -9       64.71       59.16      6.49 o 
  -5   2  -9      104.24       93.31      6.62 o 
  -4   2  -9       12.69       18.68      3.48 o 
  -3   2  -9       63.66       61.79      5.57 o 
  -2   2  -9       10.85       12.72      4.19 o 
  -1   2  -9      112.73       99.01      6.49 o 
   0   2  -9      151.39      144.56      7.76 o 
   1   2  -9      598.38      557.71     16.47 o 
   2   2  -9       87.00      102.55      6.62 o 
   3   2  -9       48.25       45.02      4.56 o 
   4   2  -9      556.98      527.30     15.82 o 
   5   2  -9      131.87      115.35      6.78 o 
   6   2  -9       32.33       39.91      4.28 o 
   7   2  -9       51.05       54.49      5.83 o 
   8   2  -9       59.63       69.93      5.34 o 
   9   2  -9       88.61       86.31      6.61 o 
  10   2  -9       62.31       57.17      4.11 o 
  11   2  -9       98.76       87.75      6.26 o 
  12   2  -9       91.77       94.13      6.74 o 
  13   2  -9       73.30       65.25      6.03 o 
  14   2  -9       96.78      104.73      7.61 o 
  15   2  -9        3.16       13.55      3.76 o 
  16   2  -9        1.43        9.48      3.55 o 
  17   2  -9        2.43        6.64      3.89 o 
 -12   3  -9       10.31       13.98      4.19 o 
 -11   3  -9       36.03       37.07      4.53 o 
 -10   3  -9       33.49       36.99      4.70 o 
  -9   3  -9      136.13      132.68      8.30 o 
  -8   3  -9        9.38        5.59      4.27 o 
  -7   3  -9       45.79       45.85      5.05 o 
  -6   3  -9       76.59       64.40      5.92 o 
  -5   3  -9       41.15       41.47      4.75 o 
  -4   3  -9       72.97       64.79      7.64 o 
  -3   3  -9       12.67       16.43      3.58 o 
  -2   3  -9       63.57       65.70      5.47 o 
  -1   3  -9        2.60        3.92      2.83 o 
   0   3  -9      222.72      193.54      9.21 o 
   1   3  -9      193.19      189.37      9.61 o 
   2   3  -9       13.15       15.16      3.12 o 
   3   3  -9       22.20       30.15      3.86 o 
   4   3  -9      188.83      191.51      8.77 o 
   5   3  -9      156.35      157.58      7.88 o 
   6   3  -9       13.47       12.20      2.84 o 
   7   3  -9       93.60      105.98     10.19 o 
   8   3  -9       24.47       23.18      3.46 o 
   9   3  -9       98.48       98.69      5.19 o 
  10   3  -9       31.41       27.66      3.90 o 
  11   3  -9       70.62       73.35      6.14 o 
  12   3  -9       87.94       99.30      6.97 o 
  13   3  -9       85.86       83.42      6.78 o 
  14   3  -9       28.91       38.47      6.82 o 
  15   3  -9       44.00       39.03      4.89 o 
  16   3  -9        2.18        9.80      3.58 o 
 -11   4  -9       47.60       56.69      5.68 o 
 -10   4  -9       48.88       47.71      5.28 o 
  -9   4  -9       90.70       82.01      6.68 o 
  -8   4  -9        8.72       21.55      7.64 o 
  -7   4  -9        5.41        8.81      3.18 o 
  -6   4  -9       27.93       32.78      5.59 o 
  -5   4  -9       56.76       59.43      5.58 o 
  -4   4  -9       89.37       81.13      8.71 o 
  -3   4  -9       15.82       19.14      3.86 o 
  -2   4  -9      220.65      213.46      9.92 o 
  -1   4  -9       35.44       32.00      4.14 o 
   0   4  -9       77.19       74.51      7.15 o 
   1   4  -9        3.38        6.24      2.64 o 
   2   4  -9      410.66      394.70     15.04 o 
   3   4  -9      110.33      106.03      6.55 o 
   4   4  -9       28.01       34.68      3.99 o 
   5   4  -9      100.50       90.54      9.53 o 
   6   4  -9       97.87      101.22     10.35 o 
   7   4  -9      191.91      200.63     14.30 o 
   8   4  -9       46.29       67.89      7.07 o 
   9   4  -9       35.80       37.14      6.24 o 
  10   4  -9        5.40       14.28      3.15 o 
  11   4  -9       26.85       47.27      4.98 o 
  12   4  -9       16.82       26.31      5.01 o 
  13   4  -9       42.48       54.56      5.74 o 
  14   4  -9       97.54      102.48     13.39 o 
  15   4  -9       69.50       70.71      6.33 o 
  16   4  -9        1.80        8.86      3.75 o 
 -10   5  -9       11.78       25.28      3.95 o 
  -9   5  -9      113.12      120.30      7.84 o 
  -8   5  -9       26.19       33.16      5.26 o 
  -7   5  -9       66.59       68.55      6.10 o 
  -6   5  -9        1.06        5.63      2.90 o 
  -5   5  -9      117.31      115.34      7.55 o 
  -4   5  -9      154.93      166.35      8.91 o 
  -3   5  -9      421.62      401.45     14.37 o 
  -2   5  -9      238.96      223.75     10.29 o 
  -1   5  -9      195.11      185.19      9.07 o 
   0   5  -9      138.00      136.71      7.73 o 
   1   5  -9       13.93       20.27      3.46 o 
   2   5  -9       14.88       17.20      3.31 o 
   3   5  -9       70.15       92.51     10.19 o 
   4   5  -9      175.44      148.87     12.65 o 
   5   5  -9       15.97       12.82      5.09 o 
   6   5  -9       44.33       53.73      7.72 o 
   7   5  -9      843.28      817.46     22.58 o 
   8   5  -9        7.16       12.00      4.27 o 
   9   5  -9      146.26      167.28     12.49 o 
  10   5  -9       65.45       75.98      5.73 o 
  11   5  -9       65.80       66.65      5.85 o 
  12   5  -9        6.26       15.26      3.53 o 
  13   5  -9        6.17       22.48      3.90 o 
  14   5  -9      179.58      195.13     10.75 o 
  -8   6  -9       82.76       83.73      6.74 o 
  -7   6  -9        1.19        2.71      2.79 o 
  -6   6  -9       38.36       39.16      4.93 o 
  -5   6  -9       75.57       85.85      7.07 o 
  -4   6  -9      131.76      144.47     15.94 o 
  -3   6  -9       38.92       50.92      5.09 o 
  -2   6  -9        0.39        1.93      3.20 o 
  -1   6  -9       58.67       65.82      5.49 o 
   0   6  -9        0.92        6.64      2.46 o 
   1   6  -9       27.51       39.11      7.39 o 
   2   6  -9       31.68       34.34      6.74 o 
   3   6  -9        8.26       17.25      6.08 o 
   4   6  -9       14.23       13.80      5.59 o 
   5   6  -9       23.75       23.83      6.41 o 
   6   6  -9        1.16       -2.30      4.11 o 
   8   6  -9      157.17      170.07     12.16 o 
   9   6  -9        9.97       20.54      5.09 o 
  10   6  -9       47.36       53.07      7.56 o 
  11   6  -9       18.52       30.85      4.13 o 
  12   6  -9       42.61       53.99      5.05 o 
  13   6  -9        9.71       18.17      3.98 o 
  -6   7  -9      131.01      156.47     11.75 o 
  -5   7  -9        7.42       13.22      3.43 o 
  -4   7  -9       98.71      109.49      7.28 o 
  -3   7  -9       35.33       39.40      4.19 o 
  -2   7  -9        3.45       12.32      5.09 o 
  -1   7  -9       73.63       84.13      9.69 o 
   0   7  -9       73.42       72.96      9.04 o 
   1   7  -9       37.87       55.21      7.89 o 
   2   7  -9       36.22       41.08      7.39 o 
   3   7  -9       84.17       87.09     10.35 o 
   4   7  -9        6.02       12.98      6.08 o 
   8   7  -9       28.97       34.67      4.93 o 
   9   7  -9       49.88       65.73      7.72 o 
  10   7  -9       63.05       69.67      8.38 o 
  11   7  -9       56.51       81.17      9.20 o 
  -3   8  -9       11.28       17.58      5.09 o 
  -2   8  -9       24.85       33.19      6.08 o 
  -1   8  -9       17.06       38.29      7.23 o 
   0   8  -9       13.63       35.66      6.41 o 
   1   8  -9       67.01       62.44      8.38 o 
   2   8  -9       41.51       61.29      8.87 o 
 -14   0  -8      337.60      324.36     19.06 o 
 -13   0  -8       83.01       73.94      9.04 o 
 -12   0  -8      243.60      233.00     15.61 o 
 -11   0  -8       17.11       26.78      5.75 o 
 -10   0  -8      325.90      313.52     17.91 o 
  -9   0  -8      105.10       89.06      9.37 o 
  -8   0  -8      143.46      127.35     10.84 o 
  -7   0  -8      230.63      193.07     13.31 o 
  -6   0  -8      800.41      750.77     28.43 o 
  -5   0  -8      535.84      473.40     21.03 o 
  -4   0  -8      145.12      121.76     10.02 o 
  -3   0  -8      429.89      416.54     18.90 o 
  -2   0  -8      152.26      139.34     10.35 o 
  -1   0  -8      615.43      567.55     22.51 o 
   0   0  -8       31.21       44.53      6.24 o 
   1   0  -8      332.94      315.16     15.45 o 
   2   0  -8      202.99      196.36     11.67 o 
   3   0  -8      398.72      355.09     16.43 o 
   4   0  -8       50.97       40.42      5.92 o 
   5   0  -8      584.35      566.20     14.69 o 
   6   0  -8      147.68      150.47      6.84 o 
   7   0  -8      340.87      352.79     16.10 o 
   8   0  -8      140.88      142.44     12.24 o 
   9   0  -8      534.27      520.43     26.04 o 
  10   0  -8      896.61      820.05     20.52 o 
  11   0  -8      302.64      273.92     15.77 o 
  12   0  -8      132.90      117.82     10.52 o 
  13   0  -8       67.40       69.51      8.71 o 
  14   0  -8      268.74      270.80     17.58 o 
  15   0  -8       12.56       22.18      6.24 o 
  16   0  -8      260.28      280.82     18.90 o 
  17   0  -8       89.38       93.33     11.50 o 
  18   0  -8      338.34      368.73     23.17 o 
  19   0  -8       58.95       71.48     10.35 o 
 -14   1  -8       59.61       61.73      5.98 o 
 -13   1  -8       97.29       97.47      7.20 o 
 -12   1  -8       19.04       24.73      5.50 o 
 -11   1  -8      124.69      132.70      8.25 o 
 -10   1  -8       56.49       57.83      5.73 o 
  -9   1  -8       86.08       85.03      6.45 o 
  -8   1  -8      113.17      103.13     12.41 o 
  -7   1  -8      195.20      183.08      9.06 o 
  -6   1  -8       54.01       49.79      4.94 o 
  -5   1  -8      127.69      109.59      6.80 o 
  -4   1  -8       74.59       63.50      5.38 o 
  -3   1  -8      152.32      132.74      7.20 o 
  -2   1  -8      501.32      470.59     14.23 o 
  -1   1  -8      154.09      148.59      7.49 o 
   0   1  -8      334.70      299.45     23.83 o 
   1   1  -8       50.85       47.95      4.41 o 
   2   1  -8        6.83        8.71      2.79 o 
   3   1  -8       71.98       72.45      5.17 o 
   4   1  -8      410.65      380.49      9.29 o 
   5   1  -8      205.00      196.11      7.35 o 
   6   1  -8      428.73      412.78      8.68 o 
   7   1  -8      159.99      151.67      5.69 o 
   8   1  -8      115.77      116.06      4.38 o 
   9   1  -8      194.12      174.75      5.56 o 
  10   1  -8       50.23       53.76      3.24 o 
  11   1  -8      208.58      214.61      8.87 o 
  12   1  -8       74.89       81.44      6.22 o 
  13   1  -8       58.62       65.81      5.74 o 
  14   1  -8       66.67       77.81      6.51 o 
  15   1  -8      210.31      200.97     10.69 o 
  16   1  -8        7.64       16.36      4.09 o 
  17   1  -8       74.02       88.36      7.60 o 
  18   1  -8       42.67       48.65      5.81 o 
 -14   2  -8       15.83       20.51      5.01 o 
 -13   2  -8       21.18       17.97      3.74 o 
 -12   2  -8       68.29       79.06      6.45 o 
 -11   2  -8      117.65      119.55      7.81 o 
 -10   2  -8       24.96       23.70      7.81 o 
  -9   2  -8       23.64       27.06      4.01 o 
  -8   2  -8      276.02      253.90     10.91 o 
  -7   2  -8       60.71       62.23      5.46 o 
  -6   2  -8      467.44      448.02     18.32 o 
  -5   2  -8      141.47      123.64      7.32 o 
  -4   2  -8      183.62      178.04      8.70 o 
  -3   2  -8       49.79       52.08      4.82 o 
  -2   2  -8      414.34      368.10     12.47 o 
  -1   2  -8      718.28      686.05     27.36 o 
   0   2  -8       14.89       16.38      3.61 o 
   1   2  -8      679.77      646.73     17.46 o 
   2   2  -8      148.37      122.71      6.76 o 
   3   2  -8      848.23      847.31     20.63 o 
   4   2  -8        7.10       12.33      2.33 o 
   5   2  -8      710.75      704.14     12.21 o 
   6   2  -8      387.97      385.72      8.36 o 
   7   2  -8        9.67        9.43      2.23 o 
   8   2  -8      121.99      126.17      5.50 o 
   9   2  -8      161.74      153.10      5.26 o 
  10   2  -8      513.54      469.42     14.99 o 
  11   2  -8       38.94       44.48      5.34 o 
  12   2  -8      206.28      204.69     10.05 o 
  13   2  -8       27.13       28.04      4.68 o 
  14   2  -8       29.44       32.50      4.47 o 
  15   2  -8      120.50      134.67      8.71 o 
  16   2  -8       67.18       88.36      7.59 o 
  17   2  -8       25.03       30.74      7.15 o 
  18   2  -8       14.11       18.99      4.53 o 
 -14   3  -8        4.45        2.79      3.37 o 
 -13   3  -8       30.66       39.89     12.00 o 
 -12   3  -8       23.14       16.22      4.85 o 
 -11   3  -8       13.73       16.68      3.43 o 
 -10   3  -8       62.02       60.75      6.33 o 
  -9   3  -8      194.12      182.36      9.51 o 
  -8   3  -8      153.80      153.36     10.02 o 
  -7   3  -8      300.42      294.62     11.85 o 
  -6   3  -8      322.34      300.40     13.15 o 
  -5   3  -8       52.93       51.01      5.00 o 
  -4   3  -8       42.19       39.45      4.53 o 
  -3   3  -8      294.27      272.09     10.80 o 
  -2   3  -8      576.05      549.55     18.57 o 
  -1   3  -8      116.32      115.82      6.74 o 
   0   3  -8      780.84      744.75     19.38 o 
   1   3  -8      367.74      341.09     11.64 o 
   2   3  -8        4.60        3.34      2.43 o 
   3   3  -8      424.78      403.49     12.66 o 
   4   3  -8     1024.27      969.12     18.21 o 
   5   3  -8       66.65       74.88      3.48 o 
   6   3  -8      639.81      586.42     34.58 o 
   7   3  -8      320.75      319.38      8.93 o 
   8   3  -8       58.12       57.54      4.05 o 
   9   3  -8       51.74       53.15      4.20 o 
  10   3  -8      380.92      355.16     16.10 o 
  11   3  -8      271.70      267.32     11.38 o 
  12   3  -8      118.62      112.46      7.49 o 
  13   3  -8      178.07      166.78      9.46 o 
  14   3  -8       61.79       50.37      5.74 o 
  15   3  -8       23.20       32.22      4.98 o 
  16   3  -8       28.79       27.15      4.64 o 
  17   3  -8       31.70       32.94      5.05 o 
  18   3  -8        8.51        7.58      4.64 o 
 -13   4  -8       29.12       26.46      3.79 o 
 -12   4  -8        4.18        8.51      3.01 o 
 -11   4  -8       18.69       25.28      3.95 o 
 -10   4  -8       21.89       28.85      4.12 o 
  -9   4  -8       53.60       53.12      5.29 o 
  -8   4  -8      104.80      101.34      7.03 o 
  -7   4  -8       51.78       56.42      5.34 o 
  -6   4  -8      240.80      235.88     11.34 o 
  -5   4  -8        3.25        8.04      3.19 o 
  -4   4  -8      178.37      182.61      8.94 o 
  -3   4  -8      517.14      492.57     15.42 o 
  -2   4  -8       22.06       16.72      3.51 o 
  -1   4  -8      280.22      262.45     10.53 o 
   0   4  -8       20.54       16.81      3.20 o 
   1   4  -8       86.69       76.08      5.57 o 
   2   4  -8      137.05      139.14      7.21 o 
   3   4  -8       48.15       51.43      3.43 o 
   4   4  -8       47.34       45.57      3.38 o 
   5   4  -8      153.61      137.43      5.53 o 
   6   4  -8       16.14       12.52      3.83 o 
   7   4  -8      272.93      272.34      8.82 o 
   8   4  -8      108.22      112.49      5.68 o 
   9   4  -8       12.19       19.26      3.60 o 
  10   4  -8      163.46      159.49     12.32 o 
  11   4  -8      102.42      101.65      6.96 o 
  12   4  -8       82.48       81.37      6.67 o 
  13   4  -8       89.94       91.91      7.34 o 
  14   4  -8       22.60       30.06      4.76 o 
  15   4  -8       11.54       27.64      5.92 o 
  16   4  -8        6.55       11.63      4.05 o 
  17   4  -8       35.44       54.66      6.11 o 
 -12   5  -8        3.81       15.19      6.98 o 
 -11   5  -8       67.20       70.08      5.99 o 
 -10   5  -8       43.95       41.04      4.68 o 
  -9   5  -8      106.47      122.04     10.68 o 
  -8   5  -8       45.20       41.10      4.76 o 
  -7   5  -8      107.41      101.94      7.03 o 
  -6   5  -8      107.93      106.32      7.08 o 
  -5   5  -8       51.21       47.64      4.77 o 
  -4   5  -8        8.93       21.41      4.35 o 
  -3   5  -8      275.51      259.19     10.91 o 
  -2   5  -8      123.74      127.51      7.25 o 
  -1   5  -8       78.14       69.47      6.24 o 
   0   5  -8      325.03      303.53     11.42 o 
   1   5  -8       61.02       56.94      4.82 o 
   2   5  -8        7.13        9.88      3.45 o 
   3   5  -8       33.08       36.98      3.05 o 
   4   5  -8      329.69      317.46     18.07 o 
   5   5  -8      231.11      208.18     16.58 o 
   6   5  -8      175.08      170.40      6.93 o 
   7   5  -8      248.29      244.34      8.64 o 
   8   5  -8        3.54       11.34      3.16 o 
   9   5  -8       96.43       98.81      6.74 o 
  10   5  -8      110.27      108.74      7.38 o 
  11   5  -8      102.00      113.73     12.08 o 
  12   5  -8       25.58       32.73      4.64 o 
  13   5  -8      101.70      113.98      8.46 o 
  14   5  -8       76.51       89.37      7.20 o 
  15   5  -8       25.66       38.26      5.23 o 
  16   5  -8       41.70       48.12      5.86 o 
 -11   6  -8        4.55       16.43      5.42 o 
 -10   6  -8       48.59       64.35      5.04 o 
  -9   6  -8        2.79       14.66      7.31 o 
  -8   6  -8       46.50       53.16      5.46 o 
  -7   6  -8       18.12       22.65      3.71 o 
  -6   6  -8       44.05       38.06      4.53 o 
  -5   6  -8       93.06       88.75      6.43 o 
  -4   6  -8       21.77       31.30      4.16 o 
  -3   6  -8       19.84       27.69      3.88 o 
  -2   6  -8       51.94       45.64      4.63 o 
  -1   6  -8      313.35      279.30     11.18 o 
   0   6  -8      162.90      157.09      7.97 o 
   1   6  -8      143.13      132.27      7.18 o 
   2   6  -8       26.55       31.55      6.57 o 
   3   6  -8      117.38      118.19      7.06 o 
   4   6  -8       54.34       59.21      8.22 o 
   5   6  -8      431.70      406.51     14.95 o 
   6   6  -8       39.80       43.32      5.59 o 
   7   6  -8       15.46       13.52      3.41 o 
   8   6  -8       16.03       32.19      4.36 o 
   9   6  -8       95.39       96.65      6.86 o 
  10   6  -8      133.60      124.92      8.18 o 
  11   6  -8       31.12       43.23      5.11 o 
  12   6  -8       77.60       76.61      6.66 o 
  13   6  -8        4.34        4.37      5.34 o 
  14   6  -8       63.88       79.99      6.91 o 
  15   6  -8        0.87       14.69      4.02 o 
  -9   7  -8       16.37       23.17      5.26 o 
  -8   7  -8       11.94       20.98      3.07 o 
  -7   7  -8       10.13       19.77      3.36 o 
  -6   7  -8       72.22       76.48     12.90 o 
  -5   7  -8       33.38       41.44      4.88 o 
  -4   7  -8        7.22        7.35      3.78 o 
  -3   7  -8       10.96       16.06      4.11 o 
  -2   7  -8       13.37       15.47      3.22 o 
  -1   7  -8        9.39       19.72      5.75 o 
   0   7  -8       48.10       44.37      7.23 o 
   1   7  -8       69.09       64.91      8.38 o 
   2   7  -8        7.38       16.60      5.26 o 
   3   7  -8       95.62       84.62      7.56 o 
   4   7  -8       38.74       42.07      6.24 o 
   5   7  -8       18.96       15.61      4.93 o 
   6   7  -8       53.94       57.58      5.01 o 
   7   7  -8       10.32       15.38      3.43 o 
   8   7  -8       14.79       21.29      3.95 o 
   9   7  -8       44.02       47.83      5.33 o 
  10   7  -8       89.86       90.72     10.84 o 
  11   7  -8       52.62       58.43      6.10 o 
  12   7  -8       15.91       22.39      4.18 o 
  13   7  -8        4.97       12.32      4.52 o 
  -6   8  -8       12.00       19.36      2.83 o 
  -5   8  -8        8.08       21.58      5.67 o 
  -4   8  -8       20.66       23.41      3.39 o 
  -3   8  -8        8.15       12.16      4.60 o 
  -2   8  -8       13.95       11.34      4.93 o 
  -1   8  -8       20.97       21.36      6.08 o 
   0   8  -8       23.41       34.34      6.57 o 
   1   8  -8       28.12       33.85      6.74 o 
   3   8  -8        6.57       15.77      3.12 o 
   4   8  -8       34.97       49.30      6.08 o 
   5   8  -8       27.45       28.43      5.92 o 
   6   8  -8        3.24        6.90      4.27 o 
   7   8  -8       22.28       26.40      4.11 o 
   8   8  -8       37.66       49.31      4.97 o 
   9   8  -8       16.79       27.06      8.38 o 
  10   8  -8       13.31       23.84      3.89 o 
  -2   9  -8       40.96       56.85      7.07 o 
   4   9  -8       20.13       25.30      4.44 o 
   5   9  -8        3.81        5.59      4.11 o 
   6   9  -8       71.60       76.41      8.71 o 
   7   9  -8       82.98       92.18      9.86 o 
 -16   1  -7       36.43       38.31      7.72 o 
 -15   1  -7       36.34       28.32      9.20 o 
 -14   1  -7       46.01       56.33      5.63 o 
 -13   1  -7       28.39       28.97      7.31 o 
 -12   1  -7       95.24      100.01      7.02 o 
 -11   1  -7      127.83      118.66      7.48 o 
 -10   1  -7        1.28       -0.14      2.50 o 
  -9   1  -7      137.38      134.31     11.01 o 
  -8   1  -7      311.73      296.33     19.47 o 
  -7   1  -7      212.36      203.29      9.12 o 
  -6   1  -7       95.93       91.03      5.98 o 
  -5   1  -7      218.39      206.14      8.77 o 
  -4   1  -7       82.20       80.15      5.52 o 
  -3   1  -7      277.68      255.83      9.94 o 
  -2   1  -7       66.20       56.51      4.53 o 
  -1   1  -7        9.31       11.84      2.71 o 
   0   1  -7       44.73       46.60      4.07 o 
   1   1  -7      582.05      575.40     11.09 o 
   2   1  -7      117.70      130.21      6.14 o 
   3   1  -7      211.54      237.02     12.10 o 
   4   1  -7      135.72      138.09      4.32 o 
   5   1  -7       52.68       51.43      2.69 o 
   6   1  -7      101.05      104.83      5.61 o 
   7   1  -7      189.79      194.61      5.81 o 
   8   1  -7      120.21      107.20      5.96 o 
   9   1  -7      247.45      241.82      7.00 o 
  10   1  -7       62.25       70.32      4.26 o 
  11   1  -7      281.93      272.54     11.09 o 
  12   1  -7      264.09      247.17     10.92 o 
  13   1  -7       93.94       86.27      6.56 o 
  14   1  -7       44.27       46.82      5.40 o 
  15   1  -7      120.12      125.50     10.35 o 
  16   1  -7       56.22       54.58      6.03 o 
  17   1  -7       28.56       18.31      6.57 o 
  18   1  -7       59.19       63.37      6.80 o 
  19   1  -7       22.79       19.03      4.99 o 
 -16   2  -7        2.54       20.15      3.70 o 
 -15   2  -7        8.09        8.79      3.32 o 
 -14   2  -7        5.45       13.00      3.71 o 
 -13   2  -7       50.03       50.15      5.17 o 
 -12   2  -7       40.61       39.98      6.65 o 
 -11   2  -7      196.11      174.08      9.04 o 
 -10   2  -7       28.06       30.99      4.21 o 
  -9   2  -7      242.28      240.48     10.39 o 
  -8   2  -7      254.15      236.98     10.76 o 
  -7   2  -7      388.65      362.34     12.71 o 
  -6   2  -7      111.14       97.88      6.27 o 
  -5   2  -7      106.14       99.66      6.27 o 
  -4   2  -7      366.58      352.34     11.79 o 
  -3   2  -7      685.76      653.96     17.25 o 
  -2   2  -7      149.51      144.46      7.08 o 
  -1   2  -7      232.22      214.98      8.64 o 
   0   2  -7       69.60       70.23      4.93 o 
   1   2  -7      119.35      126.45      6.57 o 
   2   2  -7      256.89      254.06      5.63 o 
   3   2  -7       13.91       17.81      1.74 o 
   4   2  -7      235.79      226.09      5.63 o 
   5   2  -7       55.31       60.13      2.94 o 
   6   2  -7      721.09      710.53     14.18 o 
   7   2  -7      372.46      375.57      8.12 o 
   8   2  -7      311.61      314.49      7.39 o 
   9   2  -7      310.97      296.87      7.22 o 
  10   2  -7      102.31      109.21      7.15 o 
  11   2  -7      350.76      309.07     15.53 o 
  12   2  -7      245.38      231.44     10.74 o 
  13   2  -7       83.06       85.01      6.73 o 
  14   2  -7      103.34       97.68      8.54 o 
  15   2  -7      130.94      135.48      8.77 o 
  16   2  -7       36.81       35.35      8.38 o 
  17   2  -7       25.06       35.27      5.38 o 
  18   2  -7        7.80       10.19      4.18 o 
  19   2  -7        5.51        8.93      4.70 o 
 -15   3  -7       15.19       22.48      6.98 o 
 -14   3  -7      109.72      121.10     18.73 o 
 -13   3  -7       59.51       65.87      5.86 o 
 -12   3  -7       54.27       57.97      5.49 o 
 -11   3  -7       30.31       36.97      6.41 o 
 -10   3  -7       40.81       36.75      4.37 o 
  -9   3  -7       13.78       17.64      3.53 o 
  -8   3  -7       17.81       19.80      3.43 o 
  -7   3  -7       94.01       83.01      5.98 o 
  -6   3  -7       84.62       73.05      5.63 o 
  -5   3  -7       20.28       12.91      3.19 o 
  -4   3  -7      273.76      257.54     10.28 o 
  -3   3  -7       46.90       43.12      4.26 o 
  -2   3  -7      433.90      416.61     12.95 o 
  -1   3  -7      539.60      544.24     14.98 o 
   0   3  -7      139.10      134.53      4.87 o 
   1   3  -7       24.54       28.36      1.85 o 
   2   3  -7       10.57       15.11      2.35 o 
   3   3  -7        1.82        4.18      1.46 o 
   4   3  -7      220.66      207.40      5.62 o 
   5   3  -7      656.10      680.86     13.71 o 
   6   3  -7      145.40      128.63      6.22 o 
   7   3  -7       85.78       86.37      3.70 o 
   8   3  -7      214.71      184.41      6.98 o 
   9   3  -7        7.17       12.90      3.11 o 
  10   3  -7       52.05       62.96      5.45 o 
  11   3  -7       44.33       41.59      4.98 o 
  12   3  -7       22.66       19.77      3.76 o 
  13   3  -7        0.45        4.63      3.08 o 
  14   3  -7       47.90       43.05      6.90 o 
  15   3  -7       32.69       40.14      5.05 o 
  16   3  -7       28.81       38.08      5.52 o 
  17   3  -7      146.95      148.78      9.87 o 
  18   3  -7       14.36       11.52      5.18 o 
  19   3  -7        2.82       11.36      4.06 o 
 -14   4  -7       80.91       87.42     10.68 o 
 -13   4  -7       12.11       10.66      2.98 o 
 -12   4  -7       26.30       29.62      4.12 o 
 -11   4  -7        6.72       13.78      3.30 o 
 -10   4  -7       96.81       92.56      6.61 o 
  -9   4  -7       21.53       22.70      6.65 o 
  -8   4  -7      161.40      168.52     10.76 o 
  -7   4  -7       76.15       84.59      6.49 o 
  -6   4  -7      143.74      138.72      7.67 o 
  -5   4  -7      279.81      261.41     10.51 o 
  -4   4  -7      100.04       95.96      6.27 o 
  -3   4  -7       49.76       47.93      5.83 o 
  -2   4  -7       67.94       65.06      5.05 o 
  -1   4  -7      171.75      155.93      9.92 o 
   0   4  -7       82.46       78.59      3.96 o 
   1   4  -7      145.05      146.15      4.46 o 
   2   4  -7       19.78       27.45      2.75 o 
   3   4  -7      280.23      268.63     13.59 o 
   4   4  -7       95.82       98.79      4.29 o 
   5   4  -7      105.19       97.01      4.49 o 
   6   4  -7      159.70      147.91      6.10 o 
   7   4  -7      222.85      227.97      7.77 o 
   8   4  -7       21.76       28.09      3.95 o 
   9   4  -7      518.95      498.82     15.74 o 
  10   4  -7       79.20       79.71      6.20 o 
  11   4  -7       47.86       52.46      5.83 o 
  12   4  -7       61.46       68.40      6.10 o 
  13   4  -7       33.28       30.10      4.76 o 
  14   4  -7       13.43       32.46      4.86 o 
  15   4  -7        2.23        9.03      7.56 o 
  16   4  -7       26.59       30.30      8.22 o 
  17   4  -7       51.01       54.04      6.46 o 
  18   4  -7        8.74       20.09      4.81 o 
 -14   5  -7       33.59       25.63      6.41 o 
 -13   5  -7       67.09       61.62      8.87 o 
 -12   5  -7       36.29       34.18      6.74 o 
 -11   5  -7       28.40       37.96      6.08 o 
 -10   5  -7      137.28      135.88      8.11 o 
  -9   5  -7      328.46      339.57     13.04 o 
  -8   5  -7       31.75       28.95      4.05 o 
  -7   5  -7      119.45      105.39      6.78 o 
  -6   5  -7      147.90      162.22      8.37 o 
  -5   5  -7       88.72       89.38      6.22 o 
  -4   5  -7      213.26      214.56      9.52 o 
  -3   5  -7       38.40       40.45      4.35 o 
  -2   5  -7      283.11      287.03     10.80 o 
  -1   5  -7      240.24      211.46      7.40 o 
   0   5  -7      135.80      127.37      6.20 o 
   1   5  -7      306.02      312.24      7.33 o 
   2   5  -7      123.58      127.11      7.96 o 
   3   5  -7       78.43       84.55      3.76 o 
   4   5  -7      464.35      430.04     19.14 o 
   5   5  -7      195.81      195.23      7.21 o 
   6   5  -7        9.50       14.51      2.50 o 
   7   5  -7        9.62       16.65      3.31 o 
   8   5  -7      392.57      377.84     13.48 o 
   9   5  -7       45.22       46.67      6.82 o 
  10   5  -7       34.87       36.35      4.65 o 
  11   5  -7      245.99      253.99     11.56 o 
  12   5  -7      150.33      170.59      9.62 o 
  13   5  -7       92.63       91.81      7.38 o 
  14   5  -7      150.07      172.27     10.17 o 
  15   5  -7       90.39       98.24      7.96 o 
  16   5  -7       29.32       41.39      5.71 o 
  17   5  -7       33.83       54.44      6.74 o 
 -12   6  -7       19.25       35.00      6.90 o 
 -11   6  -7       55.46       65.89      9.04 o 
 -10   6  -7       36.50       40.26      6.90 o 
  -9   6  -7      108.47      120.74     10.68 o 
  -8   6  -7      140.15      141.21      8.12 o 
  -7   6  -7       75.68       76.47      6.74 o 
  -6   6  -7       74.56       78.99      5.87 o 
  -5   6  -7       54.60       60.12      5.11 o 
  -4   6  -7       80.08       82.32      5.98 o 
  -3   6  -7       25.97       23.46      3.41 o 
  -2   6  -7      144.25      143.97      7.51 o 
  -1   6  -7       22.82       16.23      4.42 o 
   0   6  -7       47.05       51.03      4.61 o 
   1   6  -7       34.79       36.79      2.56 o 
   2   6  -7      267.36      246.50     10.39 o 
   3   6  -7      213.84      185.93     14.62 o 
   4   6  -7        4.34        3.87      3.20 o 
   5   6  -7        0.25        9.64      6.57 o 
   6   6  -7      126.08      135.19      7.67 o 
   7   6  -7       47.29       51.72      5.11 o 
   8   6  -7       13.60       14.65      3.46 o 
   9   6  -7       31.02       35.44      4.51 o 
  10   6  -7      126.33      120.12      7.96 o 
  11   6  -7      149.60      144.61      8.77 o 
  12   6  -7       35.23       39.57      5.19 o 
  13   6  -7      145.88      147.36      9.34 o 
  14   6  -7        7.12        4.62      4.77 o 
  15   6  -7       29.69       32.17      5.08 o 
  16   6  -7       63.94       79.58      7.69 o 
 -11   7  -7       14.99       26.78      6.08 o 
 -10   7  -7       55.32       62.77      8.71 o 
  -9   7  -7      150.21      135.73     12.32 o 
  -8   7  -7      128.59      132.52     10.11 o 
  -7   7  -7       25.18       33.59      4.77 o 
  -6   7  -7       52.54       50.84      5.11 o 
  -5   7  -7       79.90       85.03      6.15 o 
  -4   7  -7       16.29       21.76      3.49 o 
  -3   7  -7      221.02      228.35     10.08 o 
  -2   7  -7      143.00      134.16      7.46 o 
  -1   7  -7       26.68       32.53      3.00 o 
   0   7  -7       60.40       61.86      5.21 o 
   1   7  -7      102.83      120.58      7.30 o 
   2   7  -7       41.89       41.31      3.62 o 
   3   7  -7       80.10       97.05      5.44 o 
   4   7  -7       35.40       38.58      5.67 o 
   5   7  -7      106.00       98.41      6.68 o 
   6   7  -7       80.66       73.95      8.54 o 
   7   7  -7      150.67      151.60      8.71 o 
   8   7  -7       91.26      105.25      7.44 o 
   9   7  -7        0.33        3.40      3.18 o 
  10   7  -7       53.58       42.64      7.07 o 
  11   7  -7      195.38      216.46     11.31 o 
  12   7  -7       33.02       38.51      5.50 o 
  13   7  -7       28.68       27.59      4.77 o 
  14   7  -7      166.68      175.02     15.77 o 
  -9   8  -7        5.76        6.41      4.27 o 
  -8   8  -7       32.84       29.41      5.92 o 
  -7   8  -7      127.33      135.73     11.83 o 
  -6   8  -7       28.01       26.46      5.42 o 
  -5   8  -7        9.41       13.78      4.19 o 
  -4   8  -7      245.21      252.91     10.98 o 
  -3   8  -7       71.72       72.14     12.49 o 
  -2   8  -7       43.32       45.02      7.07 o 
  -1   8  -7       28.83       22.80      5.18 o 
   0   8  -7      130.78      142.28      8.19 o 
   1   8  -7       57.93       62.28      8.54 o 
   2   8  -7      458.63      472.14     15.80 o 
   3   8  -7      125.72      128.48      7.67 o 
   4   8  -7       18.92       23.90      4.18 o 
   5   8  -7       29.82       31.59      4.52 o 
   6   8  -7      157.34      155.58     23.17 o 
   7   8  -7       12.21       19.69      3.89 o 
   8   8  -7      131.44      135.38      9.61 o 
   9   8  -7       92.48       98.20      7.64 o 
  10   8  -7       26.96       27.32      7.15 o 
  11   8  -7       22.19       30.52      6.90 o 
  12   8  -7       15.42       28.38     11.09 o 
  -6   9  -7       62.17       78.05      7.89 o 
  -3   9  -7      317.05      304.15     17.25 o 
  -1   9  -7       18.42       20.54      4.44 o 
   0   9  -7       48.71       52.09      6.90 o 
   1   9  -7      263.19      280.00     17.25 o 
   2   9  -7       58.72       51.60      7.72 o 
   3   9  -7       50.69       59.61      5.13 o 
   4   9  -7      148.30      134.86      8.25 o 
   5   9  -7       87.87       92.00      7.08 o 
   6   9  -7       94.97      104.53      7.83 o 
   7   9  -7       86.52       87.25      7.19 o 
   8   9  -7      145.70      140.15      9.86 o 
   9   9  -7       17.38       25.47      4.85 o 
  10   9  -7       38.35       40.42      7.23 o 
   0  10  -7        8.42       21.85      4.60 o 
   2  10  -7       79.51      105.16     10.68 o 
   3  10  -7       56.50       84.13      9.37 o 
   4  10  -7       17.79       30.07      8.79 o 
 -17   0  -6      100.86      116.83     10.35 o 
 -16   0  -6      138.95      134.90     11.67 o 
 -15   0  -6       62.75       77.72      8.87 o 
 -14   0  -6       39.16       44.69      6.90 o 
 -13   0  -6      147.56      146.57     11.83 o 
 -12   0  -6      229.29      218.05     14.13 o 
 -11   0  -6      647.49      624.08     25.14 o 
 -10   0  -6       67.10       57.35      7.23 o 
  -9   0  -6      112.90      125.37      9.86 o 
  -8   0  -6      418.09      385.82     17.75 o 
  -7   0  -6      748.74      689.15     25.14 o 
  -6   0  -6      266.85      255.02     13.64 o 
  -5   0  -6      167.90      156.27     10.02 o 
  -4   0  -6      470.49      377.77     16.27 o 
  -3   0  -6      205.76      190.94     10.68 o 
  -2   0  -6      872.94      994.12     30.23 o 
  -1   0  -6      106.02       97.11      7.56 o 
   0   0  -6        0.33        4.27      3.29 o 
   1   0  -6      270.38      283.00      7.47 o 
   2   0  -6      121.92      153.58      5.37 o 
   3   0  -6        0.65        6.62      2.22 o 
   4   0  -6      158.33      147.89      5.78 o 
   5   0  -6      745.20      803.68     25.30 o 
   6   0  -6      335.39      357.88     14.21 o 
   7   0  -6      564.47      534.23     13.64 o 
   8   0  -6      212.13      213.73      7.99 o 
   9   0  -6      247.00      254.57      9.05 o 
  10   0  -6      734.97      694.41     26.46 o 
  11   0  -6      518.77      461.08     20.87 o 
  12   0  -6      124.23      118.31     10.52 o 
  13   0  -6      102.21       93.33      9.86 o 
  14   0  -6      705.49      666.64     28.59 o 
  15   0  -6      273.76      246.64     16.92 o 
  16   0  -6      164.64      144.44     13.15 o 
  17   0  -6       49.31       59.32      9.20 o 
  18   0  -6       67.57       72.46     10.35 o 
  19   0  -6      130.02      140.49     14.62 o 
  20   0  -6      120.84      157.91     16.10 o 
 -17   1  -6       55.43       68.07      7.64 o 
 -16   1  -6      153.18      163.95      8.94 o 
 -15   1  -6       97.08      117.21      9.94 o 
 -14   1  -6      138.54      136.39      7.99 o 
 -13   1  -6       20.70       25.18      5.50 o 
 -12   1  -6      329.87      296.98     11.73 o 
 -11   1  -6      300.58      250.48     10.44 o 
 -10   1  -6       38.90       38.27      6.57 o 
  -9   1  -6      355.38      341.41     11.96 o 
  -8   1  -6      258.62      244.32      9.70 o 
  -7   1  -6       90.02       91.49      5.81 o 
  -6   1  -6      595.94      589.92     16.15 o 
  -5   1  -6        7.39        4.35      2.38 o 
  -4   1  -6      148.60      162.98      7.08 o 
  -3   1  -6      377.35      342.67     18.98 o 
  -2   1  -6      333.98      299.38      9.82 o 
  -1   1  -6     1006.94     1019.81     21.73 o 
   0   1  -6      301.69      324.77      5.59 o 
   1   1  -6      929.12      962.89     17.19 o 
   2   1  -6      891.90      921.20     13.25 o 
   3   1  -6      312.64      330.87      6.50 o 
   4   1  -6      862.58      880.64     13.36 o 
   5   1  -6      255.15      236.47      7.99 o 
   6   1  -6      480.10      460.81      8.65 o 
   7   1  -6      175.71      179.48      5.01 o 
   8   1  -6        6.18        6.42      1.65 o 
   9   1  -6      555.22      552.13     12.08 o 
  10   1  -6       93.53      107.15      6.80 o 
  11   1  -6      240.95      240.37     10.34 o 
  12   1  -6      338.10      336.50     12.90 o 
  13   1  -6       32.05       33.80      5.83 o 
  14   1  -6      260.08      240.47     11.44 o 
  15   1  -6      283.41      252.89     12.14 o 
  16   1  -6       28.71       46.63      7.39 o 
  17   1  -6      103.08      111.93      8.47 o 
  18   1  -6       74.10       80.92      7.36 o 
  19   1  -6      155.33      172.37     11.15 o 
  20   1  -6       63.78       77.85      8.30 o 
 -17   2  -6       44.76       55.38      8.71 o 
 -16   2  -6        7.00       14.10      7.31 o 
 -15   2  -6        6.93       14.14      3.78 o 
 -14   2  -6      177.60      170.52     13.15 o 
 -13   2  -6       73.60       78.05      6.04 o 
 -12   2  -6       23.16       24.31      3.74 o 
 -11   2  -6      159.68      164.47      8.47 o 
 -10   2  -6      368.96      339.21     12.25 o 
  -9   2  -6        2.22        4.44      2.67 o 
  -8   2  -6      209.03      194.92     11.67 o 
  -7   2  -6      503.04      440.87     19.39 o 
  -6   2  -6     1340.95     1287.98     27.48 o 
  -5   2  -6      124.87      119.96      6.51 o 
  -4   2  -6      688.75      668.63     16.91 o 
  -3   2  -6      388.38      369.96      7.91 o 
  -2   2  -6       37.83       44.76      3.58 o 
  -1   2  -6      161.67      145.27      8.16 o 
   0   2  -6      802.22      784.52     16.39 o 
   1   2  -6      485.94      488.31      8.23 o 
   2   2  -6      454.52      449.68      7.98 o 
   3   2  -6      780.96      773.93     11.99 o 
   4   2  -6      173.23      163.96      5.15 o 
   5   2  -6        9.74        9.72      2.02 o 
   6   2  -6      332.87      325.56      6.97 o 
   7   2  -6      742.07      740.10     12.20 o 
   8   2  -6      161.54      153.08      7.42 o 
   9   2  -6     1248.57     1204.06     20.89 o 
  10   2  -6      466.11      437.23     14.29 o 
  11   2  -6      191.21      175.10      8.77 o 
  12   2  -6       22.84       17.81      5.83 o 
  13   2  -6      335.75      318.98     12.95 o 
  14   2  -6      175.82      159.98      9.35 o 
  15   2  -6       39.64       48.25      5.46 o 
  16   2  -6       50.67       52.86      6.49 o 
  17   2  -6      179.59      176.26     10.57 o 
  18   2  -6       20.14       18.32      4.65 o 
  19   2  -6       14.47       18.63      4.81 o 
  20   2  -6       40.23       46.33      6.50 o 
 -16   3  -6       14.10       16.92      5.75 o 
 -15   3  -6      154.08      166.13     13.06 o 
 -14   3  -6       41.52       45.15      4.84 o 
 -13   3  -6      108.27       86.30      6.48 o 
 -12   3  -6      194.35      192.26      9.22 o 
 -11   3  -6      134.89      133.41      7.60 o 
 -10   3  -6       44.12       42.26      4.35 o 
  -9   3  -6      322.14      307.70     11.41 o 
  -8   3  -6       65.67       61.25      5.29 o 
  -7   3  -6       16.49       17.19      3.37 o 
  -6   3  -6      114.85      111.79      6.39 o 
  -5   3  -6      800.03      766.19     18.71 o 
  -4   3  -6       42.64       48.36      4.42 o 
  -3   3  -6      576.16      562.07     11.48 o 
  -2   3  -6      607.82      572.10     13.99 o 
  -1   3  -6      333.06      328.23      6.48 o 
   0   3  -6      179.44      199.08      8.32 o 
   1   3  -6      541.80      538.77     13.02 o 
   2   3  -6      550.76      578.09      9.90 o 
   3   3  -6      158.86      172.36      5.41 o 
   4   3  -6      373.29      388.78      8.96 o 
   5   3  -6      679.82      692.47     18.48 o 
   6   3  -6      626.18      609.83     10.76 o 
   7   3  -6       64.38       59.69      3.08 o 
   8   3  -6     1030.26      965.14     21.43 o 
   9   3  -6       65.77       70.16      7.07 o 
  10   3  -6       55.50       47.55      9.37 o 
  11   3  -6       30.38       29.99      4.29 o 
  12   3  -6      318.70      291.64     12.08 o 
  13   3  -6       93.69       88.86      7.08 o 
  14   3  -6      146.58      142.84      8.88 o 
  15   3  -6      228.37      211.87     24.48 o 
  16   3  -6      103.75       94.20     12.41 o 
  17   3  -6       29.94       34.52      5.46 o 
  18   3  -6      133.66      140.47     19.88 o 
  19   3  -6       11.95       14.32      5.05 o 
 -16   4  -6       52.58       58.50      8.87 o 
 -15   4  -6       32.97       25.30      6.90 o 
 -14   4  -6       41.53       52.42      7.89 o 
 -13   4  -6       69.05       74.87      5.68 o 
 -12   4  -6       46.36       54.01      5.05 o 
 -11   4  -6        7.65       10.14      4.60 o 
 -10   4  -6      184.83      180.23      8.93 o 
  -9   4  -6       27.51       29.55      3.86 o 
  -8   4  -6       19.15       17.42      3.19 o 
  -7   4  -6      370.05      359.22     12.36 o 
  -6   4  -6      973.47      927.64     26.04 o 
  -5   4  -6     1018.70      941.24     22.13 o 
  -4   4  -6      778.53      780.68     19.17 o 
  -3   4  -6      538.20      517.95     14.58 o 
  -2   4  -6      204.83      211.70      5.29 o 
  -1   4  -6       30.48       37.38      2.34 o 
   0   4  -6      269.36      263.56      6.20 o 
   1   4  -6       91.14       88.55      3.44 o 
   2   4  -6       14.17       25.31      4.30 o 
   3   4  -6      256.58      258.18      7.19 o 
   4   4  -6       29.54       36.11      2.96 o 
   5   4  -6      242.89      239.94      6.04 o 
   6   4  -6      567.90      530.43     19.75 o 
   7   4  -6      580.41      574.34     16.38 o 
   8   4  -6     1137.15     1072.08     38.20 o 
   9   4  -6      851.14      780.08     20.97 o 
  10   4  -6      357.77      329.88     12.77 o 
  11   4  -6       22.30       17.31      3.54 o 
  12   4  -6       58.95       58.71      6.90 o 
  13   4  -6      192.11      185.47     10.03 o 
  14   4  -6       21.39       29.30      4.56 o 
  15   4  -6      100.83      107.48      7.96 o 
  16   4  -6       71.81       77.17      8.96 o 
  17   4  -6       26.90       28.38      5.34 o 
  18   4  -6       77.21       73.97      7.76 o 
  19   4  -6       79.81       82.96      8.29 o 
 -15   5  -6       66.08       86.60     10.84 o 
 -14   5  -6       11.40        5.26      4.77 o 
 -13   5  -6        4.38       12.00      4.60 o 
 -12   5  -6       32.63       50.28      7.72 o 
 -11   5  -6       74.68       89.69      8.30 o 
 -10   5  -6       22.83       31.03      4.00 o 
  -9   5  -6       16.24       19.03      3.43 o 
  -8   5  -6      169.54      176.44      8.53 o 
  -7   5  -6       29.51       26.32      3.76 o 
  -6   5  -6      120.72      116.38      6.91 o 
  -5   5  -6      126.64      122.10      7.56 o 
  -4   5  -6       47.66       44.31      4.47 o 
  -3   5  -6      463.07      433.11     13.24 o 
  -2   5  -6      185.88      185.61      5.37 o 
  -1   5  -6        4.28        5.49      2.06 o 
   0   5  -6      488.81      507.76     14.37 o 
   1   5  -6      666.46      679.04     11.98 o 
   2   5  -6      680.34      683.51     13.81 o 
   3   5  -6      276.47      277.72      6.80 o 
   4   5  -6       17.65       19.13      2.00 o 
   5   5  -6      237.91      245.56      8.06 o 
   6   5  -6      401.74      399.32     15.69 o 
   7   5  -6      209.82      200.92      9.18 o 
   8   5  -6      149.76      146.23     15.53 o 
   9   5  -6       56.80       59.57      5.68 o 
  10   5  -6       15.88       18.40      3.86 o 
  11   5  -6      259.43      244.58     11.15 o 
  12   5  -6       14.95       18.75      4.12 o 
  13   5  -6       76.40       76.78      6.64 o 
  14   5  -6       58.11       69.44      9.20 o 
  15   5  -6       20.56       26.91      4.64 o 
  16   5  -6        5.99       16.83      4.70 o 
  17   5  -6        8.25        9.46     10.02 o 
  18   5  -6       61.45       63.49      7.24 o 
 -14   6  -6       17.28       18.90      5.92 o 
 -13   6  -6       12.49       17.58      5.42 o 
 -12   6  -6       60.23       64.25      8.71 o 
 -11   6  -6       43.09       36.81      6.90 o 
 -10   6  -6       56.20       76.90      9.20 o 
  -9   6  -6       47.36       51.58     10.43 o 
  -8   6  -6      307.77      320.49     12.04 o 
  -7   6  -6      115.44      115.12      7.08 o 
  -6   6  -6      138.05      141.43     12.73 o 
  -5   6  -6      105.19      107.50      6.56 o 
  -4   6  -6      262.46      259.83     14.05 o 
  -3   6  -6       77.43       71.06      5.40 o 
  -2   6  -6       97.40       99.19      4.91 o 
  -1   6  -6      141.97      135.40      4.79 o 
   0   6  -6       40.22       43.67      3.33 o 
   1   6  -6      402.02      388.19      8.64 o 
   2   6  -6      737.12      725.31     13.57 o 
   3   6  -6       25.29       24.21      3.05 o 
   4   6  -6       91.21       99.16      6.38 o 
   5   6  -6       67.84       72.86      5.75 o 
   6   6  -6      131.34      128.21      7.61 o 
   7   6  -6      290.36      261.43     11.21 o 
   8   6  -6       25.69       19.47      4.52 o 
   9   6  -6       28.95       37.78      4.80 o 
  10   6  -6      141.98      134.42      8.37 o 
  11   6  -6      203.65      196.40     10.51 o 
  12   6  -6       31.84       31.16      4.81 o 
  13   6  -6       53.07       52.74      5.89 o 
  14   6  -6       43.37       46.17      5.63 o 
  15   6  -6        0.28       12.24      4.42 o 
  16   6  -6        4.95        9.33      4.11 o 
  17   6  -6       24.06       25.06      5.52 o 
 -12   7  -6        1.84        0.33      4.44 o 
 -11   7  -6       81.02       99.91     10.84 o 
 -10   7  -6        9.54       14.95      5.09 o 
  -9   7  -6       81.60       86.76      9.53 o 
  -8   7  -6       27.99       39.76      6.24 o 
  -7   7  -6        8.76       13.19      3.04 o 
  -6   7  -6        5.83       10.12      2.78 o 
  -5   7  -6        7.08       12.70      4.68 o 
  -4   7  -6       25.03       33.51      4.05 o 
  -3   7  -6      106.08      105.40      6.39 o 
  -2   7  -6       62.03       63.78      4.16 o 
  -1   7  -6       50.34       51.86      5.57 o 
   0   7  -6       25.32       25.14      2.43 o 
   1   7  -6       52.95       54.09      4.07 o 
   2   7  -6       72.90       69.39      5.46 o 
   3   7  -6       63.34       63.51      5.40 o 
   4   7  -6       35.02       40.51      5.75 o 
   5   7  -6       64.08       64.55      5.57 o 
   6   7  -6      149.26      130.81      7.90 o 
   7   7  -6      125.58      127.30      8.02 o 
   8   7  -6       12.65       13.06      3.43 o 
   9   7  -6        1.96       -1.19      3.01 o 
  10   7  -6        1.33        5.45      3.35 o 
  11   7  -6       24.80       28.10      4.65 o 
  12   7  -6      112.59      106.65      7.99 o 
  13   7  -6       13.48       27.40      4.75 o 
  14   7  -6       78.09       93.53      8.14 o 
  15   7  -6        6.50        9.48      4.49 o 
 -11   8  -6        5.49        8.71      4.93 o 
 -10   8  -6       13.36       13.15      5.26 o 
  -9   8  -6       35.93       34.18      6.74 o 
  -8   8  -6       93.71      115.02     11.17 o 
  -7   8  -6       47.68       49.13      7.39 o 
  -6   8  -6       31.93       36.48      6.08 o 
  -5   8  -6        7.36       12.35      2.96 o 
  -4   8  -6       95.90       92.41      6.33 o 
  -3   8  -6       90.44       83.21      5.92 o 
  -2   8  -6       22.93       28.19      2.63 o 
  -1   8  -6       96.06       93.33      5.31 o 
   0   8  -6       42.89       41.06      4.59 o 
   1   8  -6      187.38      192.23      9.59 o 
   2   8  -6       15.58       24.89      5.26 o 
   3   8  -6       57.19       50.64      5.11 o 
   4   8  -6       25.80       27.48      4.41 o 
   5   8  -6       15.34       23.67      4.06 o 
   6   8  -6       89.50       81.84      6.73 o 
   7   8  -6       11.49       12.50      3.54 o 
   8   8  -6       73.85       83.73      8.30 o 
   9   8  -6        9.28       10.80      3.86 o 
  10   8  -6       12.45       16.27      5.67 o 
  11   8  -6       90.55       95.23      7.78 o 
  12   8  -6      104.15      106.81      8.30 o 
  13   8  -6       27.69       39.75      5.66 o 
  14   8  -6       10.82       15.16      4.53 o 
  -8   9  -6        1.07        1.81      4.11 o 
  -7   9  -6       18.72       25.47      5.09 o 
  -6   9  -6        3.44        3.45      4.11 o 
  -5   9  -6       12.10       22.18      4.60 o 
  -3   9  -6       53.44       67.04      8.54 o 
  -2   9  -6       48.49       69.51      9.20 o 
  -1   9  -6        0.18        8.46      3.06 o 
   0   9  -6       15.03       27.72      4.11 o 
   1   9  -6        8.29       21.90      4.36 o 
   2   9  -6       12.68       25.16      6.08 o 
   3   9  -6       41.19       46.18      9.61 o 
   4   9  -6       70.06       74.33      6.55 o 
   5   9  -6       59.78       67.77      7.07 o 
   6   9  -6      200.91      183.28     10.57 o 
   7   9  -6       61.59       58.26      7.81 o 
   8   9  -6        0.58        6.49      3.83 o 
   9   9  -6       16.78       28.48      4.82 o 
  10   9  -6        1.01        3.39      3.46 o 
  11   9  -6        3.17        0.20      3.65 o 
  -3  10  -6       48.29       62.11      8.22 o 
  -2  10  -6       34.08       41.74      7.23 o 
  -1  10  -6       85.32       91.85     10.35 o 
   0  10  -6        2.60       10.35      5.09 o 
   1  10  -6       19.16       37.14      4.53 o 
   2  10  -6        5.78        3.20      4.85 o 
   3  10  -6       10.28       15.71      4.09 o 
   4  10  -6       23.30       32.24      4.76 o 
   5  10  -6        0.99       10.54      3.93 o 
   6  10  -6       36.38       46.92      5.69 o 
   7  10  -6        1.29       11.58      5.50 o 
   8  10  -6        8.51       12.49      6.57 o 
 -18   1  -5       15.53       21.85      5.26 o 
 -17   1  -5       38.41       49.21      4.89 o 
 -16   1  -5        2.11        1.83      2.96 o 
 -15   1  -5        9.87       12.96      3.30 o 
 -14   1  -5       43.93       40.64      8.38 o 
 -13   1  -5        4.14        9.70      2.96 o 
 -12   1  -5       23.76       24.52      3.66 o 
 -11   1  -5       96.73       80.21      5.81 o 
 -10   1  -5       65.48       57.61      4.86 o 
  -9   1  -5       28.46       23.73      4.03 o 
  -8   1  -5       40.76       39.81      4.05 o 
  -7   1  -5      205.86      202.85      8.18 o 
  -6   1  -5      152.10      142.21      6.56 o 
  -5   1  -5      626.24      631.74     19.06 o 
  -4   1  -5      167.20      178.83      7.23 o 
  -3   1  -5       83.68       83.00      4.65 o 
  -2   1  -5     1309.35     1400.92     30.32 o 
  -1   1  -5      582.41      627.44     10.91 o 
   0   1  -5      356.20      417.54      7.35 o 
   1   1  -5       81.92       85.59      4.06 o 
   2   1  -5      321.62      333.13      6.19 o 
   3   1  -5      896.61     1026.28     14.35 o 
   4   1  -5      616.37      681.66     14.91 o 
   5   1  -5      901.74      958.50     13.91 o 
   6   1  -5      240.92      255.04      8.28 o 
   7   1  -5      341.53      306.40      8.17 o 
   8   1  -5      374.99      393.91      9.04 o 
   9   1  -5      100.46       96.73      5.92 o 
  10   1  -5       90.68       88.48      7.48 o 
  11   1  -5        7.74       13.23      4.44 o 
  12   1  -5      145.02      137.20      8.01 o 
  13   1  -5        2.71        3.55      4.44 o 
  14   1  -5      138.18      126.46      9.86 o 
  15   1  -5       10.68        9.45      3.60 o 
  16   1  -5        4.21        3.86      3.54 o 
  17   1  -5       22.75       28.70      4.88 o 
  18   1  -5        3.60        4.67      3.65 o 
  19   1  -5       15.00       23.82      4.53 o 
  20   1  -5       51.86       49.77      6.04 o 
  21   1  -5        0.68        8.64      4.29 o 
 -18   2  -5       10.39       40.75      7.72 o 
 -17   2  -5        6.78       15.45      5.26 o 
 -16   2  -5        7.30        8.63      3.70 o 
 -15   2  -5       93.40       96.75      6.62 o 
 -14   2  -5       18.05       21.78      3.74 o 
 -13   2  -5      139.47      142.33      7.74 o 
 -12   2  -5       23.71       21.87      3.36 o 
 -11   2  -5       23.99       28.08      4.05 o 
 -10   2  -5        1.81        1.93      3.04 o 
  -9   2  -5       57.60       54.63      4.59 o 
  -8   2  -5      374.53      341.51     11.31 o 
  -7   2  -5        7.16        7.13      2.43 o 
  -6   2  -5       82.52       72.28      4.82 o 
  -5   2  -5      698.38      678.41     30.65 o 
  -4   2  -5      570.43      624.25     15.16 o 
  -3   2  -5      476.07      485.88     12.49 o 
  -2   2  -5      721.31      793.43     13.60 o 
  -1   2  -5       58.28       67.31      2.30 o 
   0   2  -5      515.87      533.01     12.92 o 
   1   2  -5       65.85       91.70      2.88 o 
   2   2  -5      273.26      318.69      6.12 o 
   3   2  -5      278.39      289.82      6.76 o 
   4   2  -5      396.41      431.09      8.88 o 
   5   2  -5      391.55      426.44     12.24 o 
   6   2  -5     1024.32     1070.09     15.52 o 
   7   2  -5      310.49      348.59      8.63 o 
   8   2  -5      120.07      117.28      4.46 o 
   9   2  -5      149.40      147.32      7.37 o 
  10   2  -5      186.82      197.03      8.83 o 
  11   2  -5      131.48      123.50      7.43 o 
  12   2  -5       12.44       17.43      3.88 o 
  13   2  -5       29.30       24.83      4.36 o 
  14   2  -5        7.64        3.35      3.27 o 
  15   2  -5       96.06       93.03      7.55 o 
  16   2  -5       71.72       75.65      6.96 o 
  17   2  -5       65.73       77.46      7.20 o 
  18   2  -5       48.54       50.45      6.21 o 
  19   2  -5        5.79        9.62      5.50 o 
  20   2  -5        5.60        5.97      3.67 o 
 -17   3  -5        3.49       12.16      5.92 o 
 -16   3  -5       75.87       77.23      9.37 o 
 -15   3  -5       33.28       31.38      6.74 o 
 -14   3  -5       15.48       17.96      3.43 o 
 -13   3  -5       56.66       45.20      4.58 o 
 -12   3  -5      107.91      103.06      9.12 o 
 -11   3  -5       15.30       16.78      3.22 o 
 -10   3  -5       87.96       79.86      5.60 o 
  -9   3  -5      245.33      229.74     10.43 o 
  -8   3  -5      890.00      864.20     20.48 o 
  -7   3  -5      330.69      316.03     10.79 o 
  -6   3  -5      370.64      372.43     11.60 o 
  -5   3  -5      424.23      409.32     12.02 o 
  -4   3  -5        5.39        0.84      1.96 o 
  -3   3  -5      160.27      163.65      6.91 o 
  -2   3  -5      463.00      506.32      9.92 o 
  -1   3  -5      780.23      816.11     12.19 o 
   0   3  -5      382.53      450.46      7.97 o 
   1   3  -5      199.48      216.93      5.02 o 
   2   3  -5      474.76      528.67     11.40 o 
   3   3  -5      854.47      969.21     16.40 o 
   4   3  -5      156.27      157.50      4.35 o 
   5   3  -5      855.73      887.15     13.56 o 
   6   3  -5       82.59       78.31      4.62 o 
   7   3  -5      163.99      157.33      4.93 o 
   8   3  -5      222.90      203.46     10.64 o 
   9   3  -5      669.69      674.83     18.24 o 
  10   3  -5       91.78       92.73      6.27 o 
  11   3  -5      742.41      711.76     19.80 o 
  12   3  -5       82.88       75.91      9.37 o 
  13   3  -5       26.49       20.77      4.30 o 
  14   3  -5        9.07       12.56      4.00 o 
  15   3  -5       58.44       63.16      6.50 o 
  16   3  -5        7.45        7.83      7.48 o 
  17   3  -5       16.97       17.91      4.23 o 
  18   3  -5       54.44       58.63      6.71 o 
  19   3  -5       31.41       31.15      6.49 o 
  20   3  -5       44.21       58.71      6.53 o 
 -17   4  -5       13.48        7.72      5.92 o 
 -16   4  -5       31.48       30.73      7.39 o 
 -15   4  -5       23.60       29.41      6.74 o 
 -14   4  -5        3.94        3.45      4.77 o 
 -13   4  -5      247.88      253.59     12.65 o 
 -12   4  -5      103.44       99.43      7.15 o 
 -11   4  -5      144.38      134.75      7.30 o 
 -10   4  -5       27.48       22.82      3.43 o 
  -9   4  -5       99.22      100.45     11.58 o 
  -8   4  -5       40.60       44.88      6.08 o 
  -7   4  -5      658.46      639.96     16.88 o 
  -6   4  -5       36.02       39.02      4.60 o 
  -5   4  -5       78.88       70.95      4.94 o 
  -4   4  -5       27.24       25.91      3.41 o 
  -3   4  -5      528.02      466.09     13.13 o 
  -2   4  -5      590.81      578.98     11.57 o 
  -1   4  -5       40.38       51.39      9.67 o 
   0   4  -5      920.75      912.79     16.11 o 
   1   4  -5        1.60        2.90      1.54 o 
   2   4  -5      434.47      458.51     20.74 o 
   3   4  -5      340.81      320.74      6.83 o 
   4   4  -5      465.75      462.07      8.64 o 
   5   4  -5      107.55      109.27      3.68 o 
   6   4  -5      381.38      350.85     17.11 o 
   7   4  -5       50.41       47.90      4.53 o 
   8   4  -5       95.21      106.12      6.50 o 
   9   4  -5      242.35      214.07      9.57 o 
  10   4  -5      266.76      252.08     10.74 o 
  11   4  -5      112.05      105.70      7.26 o 
  12   4  -5        9.98        2.58      3.35 o 
  13   4  -5       33.15       29.05      4.40 o 
  14   4  -5      265.26      245.58     12.82 o 
  15   4  -5       21.42       27.96      4.93 o 
  16   4  -5      147.06      154.54      9.96 o 
  17   4  -5       15.40       18.71      4.70 o 
  18   4  -5       29.53       30.55      5.83 o 
  19   4  -5        1.52        4.87      3.86 o 
 -16   5  -5       64.41       71.64     10.35 o 
 -15   5  -5        6.88        1.31      5.09 o 
 -14   5  -5       99.30      101.38      7.67 o 
 -13   5  -5       28.28       35.80      4.58 o 
 -12   5  -5      208.87      201.48     18.32 o 
 -11   5  -5       77.61       89.10      4.98 o 
 -10   5  -5       64.43       63.30      5.00 o 
  -9   5  -5       33.94       33.47      3.23 o 
  -8   5  -5      209.20      201.09      7.23 o 
  -7   5  -5      120.96      105.01      5.13 o 
  -6   5  -5      355.87      341.41      9.47 o 
  -5   5  -5       13.40       18.45      3.08 o 
  -4   5  -5       26.07       28.81      3.54 o 
  -3   5  -5       92.89       86.04      5.29 o 
  -2   5  -5      750.81      692.69     31.04 o 
  -1   5  -5       56.76       56.07      6.98 o 
   0   5  -5       82.67       85.28      4.10 o 
   1   5  -5       12.17       14.83      1.92 o 
   2   5  -5      139.60      143.01      4.49 o 
   3   5  -5       29.08       34.68      2.35 o 
   4   5  -5      152.12      162.40      4.78 o 
   5   5  -5      830.12      793.36     20.22 o 
   6   5  -5       50.35       41.46      4.42 o 
   7   5  -5        7.29        6.48      2.76 o 
   8   5  -5       44.47       40.41      4.76 o 
   9   5  -5      557.83      524.75     16.38 o 
  10   5  -5       21.07       24.26      4.40 o 
  11   5  -5      104.52       86.49      6.85 o 
  12   5  -5      137.79      136.92      8.53 o 
  13   5  -5      122.47      124.93      9.86 o 
  14   5  -5       15.85       23.65      4.42 o 
  15   5  -5      125.60      117.41     12.41 o 
  16   5  -5       67.71       76.34      7.32 o 
  17   5  -5       32.27       49.62      8.13 o 
  18   5  -5       23.35       40.57     12.49 o 
  19   5  -5      110.51       95.51      8.39 o 
 -15   6  -5        0.34        5.64      3.32 o 
 -14   6  -5       45.44       47.48      5.52 o 
 -13   6  -5      160.07      182.27     10.50 o 
 -12   6  -5       93.65      103.60      7.73 o 
 -11   6  -5       13.70       10.63      3.13 o 
 -10   6  -5      100.78       98.98      7.26 o 
  -9   6  -5      200.56      189.39      7.35 o 
  -8   6  -5      109.06      111.38      5.60 o 
  -7   6  -5      694.76      697.45     15.34 o 
  -6   6  -5      466.13      465.10     11.73 o 
  -5   6  -5       70.88       69.23      4.24 o 
  -4   6  -5       29.25       31.61      3.03 o 
  -3   6  -5      297.89      293.89     10.28 o 
  -2   6  -5      148.82      139.67      5.51 o 
  -1   6  -5      122.78      119.16      5.07 o 
   0   6  -5      296.27      273.73     13.47 o 
   1   6  -5      596.84      599.77     11.12 o 
   2   6  -5       76.15       78.55      3.61 o 
   3   6  -5       89.00       89.66      5.91 o 
   4   6  -5      444.04      412.16     13.65 o 
   5   6  -5       65.69       72.03      5.69 o 
   6   6  -5      168.04      162.64      8.48 o 
   7   6  -5      140.14      135.39      7.90 o 
   8   6  -5      582.32      536.88     35.99 o 
   9   6  -5      311.71      296.11     12.43 o 
  10   6  -5      645.08      613.21     19.23 o 
  11   6  -5      375.31      351.22     14.17 o 
  12   6  -5       11.35       14.01      3.78 o 
  13   6  -5      110.29       97.01      7.84 o 
  14   6  -5      143.19      147.48      9.64 o 
  15   6  -5       74.82       76.18      7.41 o 
  16   6  -5       40.33       44.52      6.04 o 
  17   6  -5       97.69      101.23     10.76 o 
  18   6  -5       41.26       43.96      6.04 o 
 -14   7  -5       27.24       23.57      4.53 o 
 -13   7  -5       12.97       20.14      4.85 o 
 -12   7  -5       94.16      118.97     14.71 o 
 -11   7  -5       68.77       72.00      6.50 o 
 -10   7  -5       34.18       34.00      5.83 o 
  -9   7  -5       26.49       25.25      4.00 o 
  -8   7  -5      195.13      189.65     12.73 o 
  -7   7  -5       25.16       29.24      2.92 o 
  -6   7  -5       24.31       28.58      4.03 o 
  -5   7  -5       25.52       27.75      3.03 o 
  -4   7  -5      255.87      241.75      7.93 o 
  -3   7  -5       29.50       28.49      2.81 o 
  -2   7  -5        4.87        7.08      2.13 o 
  -1   7  -5      853.80      857.07     17.07 o 
   0   7  -5        1.44        4.78      1.78 o 
   1   7  -5       53.30       57.42      5.22 o 
   2   7  -5      113.82      101.59      6.80 o 
   3   7  -5      293.71      289.64     11.67 o 
   4   7  -5      305.47      321.59     13.39 o 
   5   7  -5       79.27       73.45      5.98 o 
   6   7  -5      156.11      154.38      8.71 o 
   7   7  -5       62.36       68.31      6.09 o 
   8   7  -5       29.53       31.72      6.65 o 
   9   7  -5       22.60       24.33      4.40 o 
  10   7  -5       27.02       26.18      4.59 o 
  11   7  -5      162.68      139.72      9.00 o 
  12   7  -5       78.83       74.63      9.20 o 
  13   7  -5       21.72       27.10      4.51 o 
  14   7  -5       13.83       26.00      4.70 o 
  15   7  -5       77.52       89.74      7.84 o 
  16   7  -5       40.87       39.52      5.86 o 
 -12   8  -5       76.30       93.12      7.71 o 
 -11   8  -5       36.49       37.14      5.10 o 
 -10   8  -5       73.13       76.01      6.80 o 
  -9   8  -5       83.01       79.14      6.56 o 
  -8   8  -5       17.71       20.47      8.79 o 
  -7   8  -5       79.47       84.36      6.45 o 
  -6   8  -5      261.41      238.98     10.75 o 
  -5   8  -5      104.92      116.59      6.30 o 
  -4   8  -5       58.51       55.80      3.88 o 
  -3   8  -5      125.06      130.15      5.66 o 
  -2   8  -5      157.39      173.09     11.34 o 
  -1   8  -5      179.11      191.56     11.09 o 
   0   8  -5      165.23      165.13      8.94 o 
   1   8  -5       47.81       59.47      7.15 o 
   2   8  -5       55.93       55.11      8.46 o 
   3   8  -5      148.61      143.76      8.54 o 
   4   8  -5      425.07      413.00     29.74 o 
   5   8  -5       51.03       52.34      6.82 o 
   6   8  -5       72.65       51.61      5.52 o 
   7   8  -5      337.17      313.58     15.94 o 
   8   8  -5      117.48      105.33      7.78 o 
   9   8  -5       78.56       76.04     10.52 o 
  10   8  -5       66.74       66.81      6.78 o 
  11   8  -5      189.22      179.16     10.74 o 
  12   8  -5        6.30        7.13      3.78 o 
  13   8  -5       96.43      104.35      8.54 o 
  14   8  -5       66.32       66.30      7.38 o 
  15   8  -5       13.11       21.36      4.76 o 
 -10   9  -5       36.67       40.64      5.28 o 
  -9   9  -5       86.18       82.99      6.97 o 
  -8   9  -5       36.98       49.36      5.21 o 
  -7   9  -5      196.00      205.05     10.46 o 
  -6   9  -5       17.57       21.25      3.90 o 
  -5   9  -5      281.18      277.92     19.06 o 
  -4   9  -5      221.76      224.22     10.27 o 
  -3   9  -5       57.49       66.22      7.07 o 
  -2   9  -5      387.16      414.74     21.20 o 
  -1   9  -5      349.53      362.51     15.69 o 
   0   9  -5       34.51       37.09      6.49 o 
   1   9  -5       37.29       39.28      5.05 o 
   2   9  -5      173.31      177.84     10.05 o 
   3   9  -5      230.81      236.31     11.67 o 
   4   9  -5       40.68       44.80      5.51 o 
   5   9  -5      440.29      444.68     16.91 o 
   6   9  -5      228.78      232.97     11.91 o 
   7   9  -5       61.66       62.85      6.39 o 
   8   9  -5      142.67      138.98      9.24 o 
   9   9  -5      156.21      171.77     10.62 o 
  10   9  -5       22.89       26.63      4.99 o 
  11   9  -5       20.04       32.35     10.84 o 
  12   9  -5      149.96      165.34     11.13 o 
  -7  10  -5       42.38       44.68      4.65 o 
  -6  10  -5       45.60       64.87      4.91 o 
  -5  10  -5       46.79       64.08      6.57 o 
  -2  10  -5       64.69       84.79     10.35 o 
  -1  10  -5       20.91       38.59      7.72 o 
   0  10  -5      135.26      154.75      9.58 o 
   1  10  -5       76.04       83.44      7.32 o 
   2  10  -5        0.94        8.60      3.83 o 
   3  10  -5       91.11       98.83      7.90 o 
   4  10  -5       97.91       96.15      7.77 o 
   5  10  -5       12.47       19.51      4.30 o 
   6  10  -5      119.53      110.27      8.59 o 
   7  10  -5       76.64       85.96     14.46 o 
   8  10  -5       13.08       18.88      4.28 o 
   9  10  -5       51.57       53.73      7.89 o 
  -1  11  -5       20.78       30.40      7.39 o 
   0  11  -5        4.92       17.60      4.58 o 
   1  11  -5        9.95       21.33      4.68 o 
   2  11  -5       15.06       25.13      4.64 o 
   3  11  -5       54.09       76.18      8.46 o 
 -19   0  -4      136.82      139.67     10.84 o 
 -18   0  -4       56.64       62.44      7.56 o 
 -17   0  -4       12.28       21.69      4.77 o 
 -16   0  -4      143.95      168.59     12.16 o 
 -15   0  -4       76.36       88.57      8.54 o 
 -14   0  -4      147.55      145.75     11.01 o 
 -13   0  -4      295.85      310.07     16.10 o 
 -12   0  -4      440.05      447.60     19.39 o 
 -11   0  -4      137.82      138.52     10.02 o 
 -10   0  -4       81.88       81.99      7.56 o 
  -9   0  -4      530.49      531.57     19.88 o 
  -8   0  -4      566.01      541.59     19.72 o 
  -7   0  -4      265.17      272.60     12.65 o 
  -6   0  -4      409.90      344.74     14.30 o 
  -5   0  -4     2440.68     2586.03     63.59 o 
  -4   0  -4      695.51      782.97     23.99 o 
  -3   0  -4     3018.09     3347.31     80.84 o 
  -2   0  -4     1021.13     1039.97     27.61 o 
  -1   0  -4     1429.80     1504.66     38.45 o 
   0   0  -4     2523.50     2730.42     45.49 o 
   1   0  -4      713.17      691.71     13.79 o 
   2   0  -4     2398.02     2574.55     43.74 o 
   3   0  -4     1304.55     1382.07     34.67 o 
   4   0  -4      671.52      681.17     14.29 o 
   5   0  -4     2773.39     3138.33     53.90 o 
   6   0  -4      416.05      459.28     11.39 o 
   7   0  -4     2511.73     2681.24     47.59 o 
   8   0  -4      381.16      312.70     14.30 o 
   9   0  -4      323.14      315.16     14.95 o 
  10   0  -4      468.39      367.58     17.75 o 
  11   0  -4      482.04      480.96     20.87 o 
  12   0  -4       99.76       98.10      9.53 o 
  13   0  -4      184.52      166.78     12.65 o 
  14   0  -4      334.48      348.19     19.06 o 
  15   0  -4      263.15      251.24     16.76 o 
  16   0  -4      142.75      129.15     12.00 o 
  17   0  -4       83.33       87.25     10.35 o 
  18   0  -4      118.09      113.71     12.16 o 
  19   0  -4       28.35       42.23      8.05 o 
  20   0  -4       86.85      105.98     12.65 o 
  21   0  -4      219.08      238.26     19.06 o 
 -19   1  -4        0.14        8.05      4.77 o 
 -18   1  -4      393.57      404.71     21.20 o 
 -17   1  -4      192.78      193.70      9.26 o 
 -16   1  -4       69.57       72.64      5.63 o 
 -15   1  -4      122.80      118.65     18.98 o 
 -14   1  -4      340.30      311.83     11.53 o 
 -13   1  -4      182.47      169.88      8.06 o 
 -12   1  -4      170.99      152.00      7.48 o 
 -11   1  -4      357.31      330.66     11.15 o 
 -10   1  -4      217.44      203.61     12.00 o 
  -9   1  -4      185.87      187.92      7.84 o 
  -8   1  -4      248.28      243.73     11.50 o 
  -7   1  -4     1070.27     1045.37     22.07 o 
  -6   1  -4      754.80      818.92     38.12 o 
  -5   1  -4     1955.25     2031.92     36.89 o 
  -4   1  -4     2423.55     2511.92     43.16 o 
  -3   1  -4      274.04      262.27      8.02 o 
  -2   1  -4     2106.10     2345.83     32.59 o 
  -1   1  -4     2149.99     2289.26     32.16 o 
   0   1  -4      452.47      449.73     10.01 o 
   1   1  -4       11.47       11.71      1.24 o 
   2   1  -4      354.08      347.23      6.03 o 
   3   1  -4     2439.40     2528.80     42.11 o 
   4   1  -4     2654.79     2861.46     34.41 o 
   5   1  -4      204.12      199.86      4.59 o 
   6   1  -4     2518.06     2568.59     31.91 o 
   7   1  -4     2065.57     2137.70     31.78 o 
   8   1  -4      516.69      552.53     14.93 o 
   9   1  -4     1049.51     1024.22     23.53 o 
  10   1  -4      225.44      218.08     17.17 o 
  11   1  -4      170.94      173.46      8.54 o 
  12   1  -4      227.60      211.65      9.82 o 
  13   1  -4      383.92      362.34     13.48 o 
  14   1  -4      162.56      149.45      8.95 o 
  15   1  -4      228.13      188.83     10.22 o 
  16   1  -4      378.64      358.46     14.93 o 
  17   1  -4      161.02      142.58      9.29 o 
  18   1  -4       79.14       76.63      6.97 o 
  19   1  -4      209.06      227.95     15.04 o 
  20   1  -4      348.70      370.05     16.67 o 
  21   1  -4        7.65       19.19      7.64 o 
 -19   2  -4       36.17       48.47      7.56 o 
 -18   2  -4       36.68       50.77      8.05 o 
 -17   2  -4       76.28       85.61      9.53 o 
 -16   2  -4      100.55      105.57      6.44 o 
 -15   2  -4      154.36      149.43      7.88 o 
 -14   2  -4       69.14       64.92      5.26 o 
 -13   2  -4      364.75      371.41     15.53 o 
 -12   2  -4      390.10      383.90     12.54 o 
 -11   2  -4      457.35      455.78     13.71 o 
 -10   2  -4      491.39      477.90     18.81 o 
  -9   2  -4      302.83      308.42     10.36 o 
  -8   2  -4       76.82       71.29      8.38 o 
  -7   2  -4       76.73       64.98      4.40 o 
  -6   2  -4     1221.99     1233.94     24.33 o 
  -5   2  -4      225.99      193.58      7.14 o 
  -4   2  -4     1150.92     1291.62     25.21 o 
  -3   2  -4      353.87      343.99      9.59 o 
  -2   2  -4     1269.76     1289.23     24.23 o 
  -1   2  -4      169.66      179.99      3.96 o 
   0   2  -4      121.35      106.25      2.94 o 
   1   2  -4     2547.23     2623.63     46.23 o 
   2   2  -4      141.57      134.41      7.13 o 
   3   2  -4      151.23      163.93      4.64 o 
   4   2  -4     1479.20     1503.42     19.52 o 
   5   2  -4      470.47      469.27      7.94 o 
   6   2  -4     1055.10     1181.72     16.31 o 
   7   2  -4      255.39      223.88      5.78 o 
   8   2  -4     1375.48     1393.40     29.16 o 
   9   2  -4      147.74      143.46      9.37 o 
  10   2  -4      114.79      106.84      6.33 o 
  11   2  -4      412.98      384.69     13.30 o 
  12   2  -4      607.37      581.00     17.43 o 
  13   2  -4      380.37      383.04     14.05 o 
  14   2  -4      321.55      299.21     12.61 o 
  15   2  -4      329.14      327.75     16.76 o 
  16   2  -4       48.92       43.95      5.40 o 
  17   2  -4      102.71      100.30      7.81 o 
  18   2  -4       80.55       80.12      7.32 o 
  19   2  -4       83.84       89.38      7.84 o 
  20   2  -4       24.08       34.35      5.46 o 
  21   2  -4       35.79       40.96      5.74 o 
 -18   3  -4       34.53       34.84      6.90 o 
 -17   3  -4      109.02      139.83     12.49 o 
 -16   3  -4        0.05        5.92      4.60 o 
 -15   3  -4       86.61       85.34      6.66 o 
 -14   3  -4        8.83       13.73      2.39 o 
 -13   3  -4      153.90      157.71      6.55 o 
 -12   3  -4       27.71       27.25      2.94 o 
 -11   3  -4       76.33       71.02      4.30 o 
 -10   3  -4      429.48      417.22     11.81 o 
  -9   3  -4      524.68      511.19     11.73 o 
  -8   3  -4      164.75      165.73      6.37 o 
  -7   3  -4      305.27      277.83      7.72 o 
  -6   3  -4       64.07       61.11      3.51 o 
  -5   3  -4       69.85       72.41      3.66 o 
  -4   3  -4      930.71      909.98     19.34 o 
  -3   3  -4      155.91      151.01     11.26 o 
  -2   3  -4       89.48       92.48      3.75 o 
  -1   3  -4     1970.80     2037.39     29.53 o 
   0   3  -4     1073.69     1190.33     18.49 o 
   1   3  -4       21.41       22.59      2.02 o 
   2   3  -4     1121.26     1193.34     23.67 o 
   3   3  -4     1570.36     1638.83     24.43 o 
   4   3  -4       92.02       97.26      3.15 o 
   5   3  -4      167.29      152.07      3.98 o 
   6   3  -4      969.31      946.70     15.98 o 
   7   3  -4       82.87       87.04      3.17 o 
   8   3  -4       20.79       24.13      3.72 o 
   9   3  -4      249.69      236.46      9.47 o 
  10   3  -4      175.95      176.06      8.36 o 
  11   3  -4      495.87      450.79     14.76 o 
  12   3  -4      456.76      416.67     14.58 o 
  13   3  -4       66.25       60.85      5.69 o 
  14   3  -4       17.63       13.84      4.06 o 
  15   3  -4      241.71      220.86     11.15 o 
  16   3  -4       20.51       23.59      4.35 o 
  17   3  -4       96.16       84.59      7.37 o 
  18   3  -4        1.06        6.97      7.97 o 
  19   3  -4      121.31      139.30      9.64 o 
  20   3  -4       33.00       30.26      7.07 o 
 -18   4  -4        7.40       16.83      4.19 o 
 -17   4  -4       10.08       14.32      3.54 o 
 -16   4  -4      102.77      103.85      7.67 o 
 -15   4  -4       33.51       42.02      5.11 o 
 -14   4  -4       55.32       56.88      5.69 o 
 -13   4  -4       10.81       11.75      3.30 o 
 -12   4  -4      179.63      178.80     12.73 o 
 -11   4  -4       17.02       12.93      3.28 o 
 -10   4  -4      160.05      170.84      7.04 o 
  -9   4  -4      655.57      624.45     13.76 o 
  -8   4  -4      506.28      456.88     11.07 o 
  -7   4  -4      409.77      414.94     10.17 o 
  -6   4  -4      907.26      872.43     16.21 o 
  -5   4  -4      497.41      489.51     10.77 o 
  -4   4  -4      178.62      174.68      6.23 o 
  -3   4  -4       14.37       11.74      2.03 o 
  -2   4  -4      688.53      676.71     15.29 o 
  -1   4  -4      418.39      447.67     13.39 o 
   0   4  -4     1048.66     1181.35     19.33 o 
   1   4  -4     1733.84     1893.20     24.44 o 
   2   4  -4     1069.51     1187.34     16.82 o 
   3   4  -4      274.48      311.51      6.39 o 
   4   4  -4      571.03      572.75      9.76 o 
   5   4  -4       36.19       37.66      2.74 o 
   6   4  -4      357.08      338.54      7.12 o 
   7   4  -4      714.08      672.07     24.40 o 
   8   4  -4      860.99      810.63     20.45 o 
   9   4  -4      726.59      668.05     18.36 o 
  10   4  -4      880.22      788.11     21.09 o 
  11   4  -4      873.72      844.40     22.37 o 
  12   4  -4      229.62      216.44     10.28 o 
  13   4  -4       11.76       13.72      3.70 o 
  14   4  -4      161.78      163.37      9.53 o 
  15   4  -4       12.35       12.08      4.19 o 
  16   4  -4      124.67      119.34      8.70 o 
  17   4  -4       28.07       35.73      5.03 o 
  18   4  -4      106.54      109.93      8.48 o 
  19   4  -4        6.24        7.64      3.71 o 
  20   4  -4       14.59       18.81      6.24 o 
 -17   5  -4        9.70       18.90      4.41 o 
 -16   5  -4       12.85       17.59      3.79 o 
 -15   5  -4        8.56       10.64      5.42 o 
 -14   5  -4       55.89       59.69      6.21 o 
 -13   5  -4       67.08       70.18      8.63 o 
 -12   5  -4       22.22       23.46      3.76 o 
 -11   5  -4      155.69      149.98      8.60 o 
 -10   5  -4      232.29      213.26      7.52 o 
  -9   5  -4        9.65        7.89      3.29 o 
  -8   5  -4      181.50      169.64      8.54 o 
  -7   5  -4       50.36       53.42      3.72 o 
  -6   5  -4       71.87       80.58      4.25 o 
  -5   5  -4      120.89      114.09      5.28 o 
  -4   5  -4      127.97      119.85      5.68 o 
  -3   5  -4       89.65       77.49      3.56 o 
  -2   5  -4      161.64      167.16      4.80 o 
  -1   5  -4      123.18      117.24      3.87 o 
   0   5  -4      499.08      544.06     11.00 o 
   1   5  -4        6.52        9.14      2.67 o 
   2   5  -4      629.81      661.31     11.16 o 
   3   5  -4      109.30      104.46      5.91 o 
   4   5  -4       47.74       56.08      2.88 o 
   5   5  -4      134.33      105.45     11.01 o 
   6   5  -4      103.15       91.00      6.04 o 
   7   5  -4       61.15       59.78      5.11 o 
   8   5  -4       54.41       56.97      5.05 o 
   9   5  -4       24.51       21.66      4.01 o 
  10   5  -4      169.57      155.44      8.54 o 
  11   5  -4       34.99       29.95      4.47 o 
  12   5  -4      120.16      110.17      7.61 o 
  13   5  -4      100.87       89.50      7.26 o 
  14   5  -4        4.22        7.23      3.51 o 
  15   5  -4      145.93      142.01      9.23 o 
  16   5  -4       54.34       60.99     12.08 o 
  17   5  -4       39.65       43.40      5.46 o 
  18   5  -4       23.97       28.09      4.89 o 
  19   5  -4        4.65        6.73      6.00 o 
 -16   6  -4       36.80       31.11      4.64 o 
 -15   6  -4      112.18      129.62     14.05 o 
 -14   6  -4        6.31       12.79      3.43 o 
 -13   6  -4       22.11       27.58      4.24 o 
 -12   6  -4       18.82       19.21      3.88 o 
 -11   6  -4       61.20       60.38      5.80 o 
 -10   6  -4      270.51      251.77     11.33 o 
  -9   6  -4       40.37       39.50      4.75 o 
  -8   6  -4       55.29       51.54      3.65 o 
  -7   6  -4      160.80      156.36      8.12 o 
  -6   6  -4      363.41      312.86     10.96 o 
  -5   6  -4      457.65      431.07     25.66 o 
  -4   6  -4      356.37      328.00     18.93 o 
  -3   6  -4      174.15      166.40      9.56 o 
  -2   6  -4       44.55       42.93      2.71 o 
  -1   6  -4       36.27       44.55      2.70 o 
   0   6  -4      194.53      187.58      5.14 o 
   1   6  -4       69.28       69.76      3.84 o 
   2   6  -4       80.18       78.49      3.86 o 
   3   6  -4      252.28      250.91      7.32 o 
   4   6  -4        6.89        7.56      3.02 o 
   5   6  -4      118.73      114.77      8.22 o 
   6   6  -4      111.89      117.70      7.14 o 
   7   6  -4      528.72      512.90     26.78 o 
   8   6  -4      102.41      102.23      7.03 o 
   9   6  -4       15.40       22.11      4.18 o 
  10   6  -4       33.88       35.45      4.94 o 
  11   6  -4       45.08       41.72      5.22 o 
  12   6  -4      167.93      139.35      8.83 o 
  13   6  -4       21.46       16.82      4.60 o 
  14   6  -4        4.88       13.20      3.83 o 
  15   6  -4       17.83       26.69      4.63 o 
  16   6  -4       17.31       28.92      4.65 o 
  17   6  -4       25.80       34.35      6.24 o 
  18   6  -4       11.33       11.43      4.21 o 
 -15   7  -4       82.91       86.60      7.55 o 
 -14   7  -4       10.07       13.77      5.09 o 
 -13   7  -4        8.55        9.85      3.32 o 
 -12   7  -4       30.34       34.09      7.48 o 
 -11   7  -4       48.72       48.14      6.82 o 
 -10   7  -4        3.39        3.43      2.76 o 
  -9   7  -4       72.00       68.99      5.92 o 
  -8   7  -4       36.54       31.34      4.33 o 
  -7   7  -4       53.56       44.86      4.65 o 
  -6   7  -4       75.06       69.67      5.58 o 
  -5   7  -4      422.25      385.25     12.10 o 
  -4   7  -4      267.79      273.36     10.48 o 
  -3   7  -4      181.46      189.86      6.52 o 
  -2   7  -4      130.51      136.76      4.81 o 
  -1   7  -4       21.48       22.15      3.22 o 
   0   7  -4      126.84      122.51      6.20 o 
   1   7  -4       36.31       38.17      3.06 o 
   2   7  -4      209.78      210.75      9.70 o 
   3   7  -4       16.23       19.94      4.07 o 
   4   7  -4      317.47      294.52     11.78 o 
   5   7  -4       17.60       24.85      4.77 o 
   6   7  -4      221.97      195.07      9.81 o 
   7   7  -4      305.22      306.80     12.60 o 
   8   7  -4       56.97       63.43      5.98 o 
   9   7  -4       10.24        8.56      3.66 o 
  10   7  -4       58.41       43.28      5.28 o 
  11   7  -4        0.41        0.91      2.96 o 
  12   7  -4       46.45       47.14      5.69 o 
  13   7  -4       54.80       55.70      6.39 o 
  14   7  -4       63.23       58.99      6.43 o 
  15   7  -4       21.87       25.37      4.64 o 
  16   7  -4       21.10       31.92      6.00 o 
  17   7  -4       74.01       80.86      7.64 o 
 -13   8  -4        8.06       21.84      4.41 o 
 -12   8  -4        4.21        9.08      3.35 o 
 -11   8  -4       15.41       18.15      4.44 o 
 -10   8  -4       95.62      101.18     10.52 o 
  -9   8  -4       12.86       19.76      3.70 o 
  -8   8  -4       45.52       47.16      6.90 o 
  -7   8  -4        3.14        8.94      2.80 o 
  -6   8  -4       50.73       50.23      4.81 o 
  -5   8  -4       82.78       83.80      6.04 o 
  -4   8  -4       64.23       59.79      4.76 o 
  -3   8  -4       78.00       81.43      5.52 o 
  -2   8  -4      166.04      165.71      6.49 o 
  -1   8  -4        9.68       13.98      2.31 o 
   0   8  -4       22.50       26.00      6.82 o 
   1   8  -4       14.49       15.08      3.86 o 
   2   8  -4      125.01      119.47      7.96 o 
   3   8  -4      119.32      128.29     13.31 o 
   4   8  -4      119.63      115.78      8.02 o 
   5   8  -4      127.28      121.28      8.31 o 
   6   8  -4       30.12       30.67      4.53 o 
   7   8  -4       18.70       19.49      5.50 o 
   8   8  -4        7.49        8.16      3.25 o 
   9   8  -4       47.35       48.75      6.74 o 
  10   8  -4       26.53       31.10      4.82 o 
  11   8  -4        2.39        1.95      3.59 o 
  12   8  -4       40.35       43.06      5.66 o 
  13   8  -4       72.90       71.23      7.14 o 
  14   8  -4        2.44        0.16      3.49 o 
  15   8  -4        2.84        3.74      3.54 o 
 -11   9  -4       11.24       11.70      4.44 o 
 -10   9  -4        4.83        7.12      3.11 o 
  -9   9  -4        9.23       11.90      3.48 o 
  -8   9  -4        5.38        8.79      3.13 o 
  -7   9  -4       39.70       35.40      4.40 o 
  -6   9  -4        8.94       12.43      3.08 o 
  -5   9  -4       45.55       52.63      5.42 o 
  -4   9  -4       81.16       81.35      8.96 o 
  -3   9  -4      107.05      107.72      8.87 o 
  -2   9  -4      119.74      131.54      7.54 o 
  -1   9  -4       90.98       94.98     10.02 o 
   0   9  -4       15.08       21.25      4.15 o 
   1   9  -4       41.40       38.36      9.61 o 
   2   9  -4        8.94        8.95      5.67 o 
   3   9  -4      109.63      109.40      8.11 o 
   4   9  -4       28.78       19.75      4.47 o 
   5   9  -4       12.13        9.86      3.89 o 
   6   9  -4       60.29       67.57      6.66 o 
   7   9  -4       14.15       19.72      4.47 o 
   8   9  -4       18.49       18.81      3.89 o 
   9   9  -4       49.68       53.41      6.03 o 
  10   9  -4       41.79       39.39      5.57 o 
  11   9  -4       46.70       60.01      6.74 o 
  12   9  -4        9.59        9.17      4.46 o 
  13   9  -4        1.60        9.12      4.93 o 
  -8  10  -4       17.79       20.56      4.03 o 
  -7  10  -4       21.30       25.49      6.90 o 
  -6  10  -4        2.58        4.17      4.19 o 
  -5  10  -4       51.15       51.43      6.90 o 
  -4  10  -4        1.86        7.07      2.79 o 
  -2  10  -4       12.70       32.04      6.24 o 
  -1  10  -4       14.50       11.01      5.92 o 
   0  10  -4       18.04       24.29      4.81 o 
   1  10  -4      173.35      175.87     17.50 o 
   2  10  -4       56.25       67.25      6.74 o 
   3  10  -4       58.54       67.95      6.68 o 
   4  10  -4       29.66       27.37      4.86 o 
   5  10  -4       44.33       41.99      5.61 o 
   6  10  -4       44.54       50.45      6.15 o 
   7  10  -4       75.40       76.55      7.73 o 
   8  10  -4        9.73       11.34      4.18 o 
   9  10  -4        4.38        2.53      3.81 o 
  10  10  -4       36.05       51.56      6.56 o 
  -1  11  -4       25.75       32.90      6.24 o 
   0  11  -4        5.89       10.04      4.51 o 
   1  11  -4        8.89       14.98      5.33 o 
   2  11  -4       25.87       38.52      5.61 o 
   3  11  -4       14.94       38.93      7.39 o 
   4  11  -4       44.20       65.31     11.34 o 
   5  11  -4        0.18        5.64      4.82 o 
   6  11  -4      187.34      206.88     12.31 o 
 -20   1  -3       17.02       21.20      4.60 o 
 -19   1  -3       90.55      106.15     10.19 o 
 -18   1  -3       21.90       20.87      5.59 o 
 -17   1  -3       86.00       93.78      6.18 o 
 -16   1  -3       51.89       50.79      4.61 o 
 -15   1  -3       23.06       29.54      4.60 o 
 -14   1  -3      163.03      148.53      6.09 o 
 -13   1  -3      113.14      106.66      5.03 o 
 -12   1  -3       81.63       79.87      4.30 o 
 -11   1  -3       29.27       26.72      2.75 o 
 -10   1  -3      276.58      282.56      7.76 o 
  -9   1  -3      419.13      449.04     10.07 o 
  -8   1  -3      247.64      244.12      6.76 o 
  -7   1  -3       19.49       16.72      2.08 o 
  -6   1  -3      497.55      532.47     12.72 o 
  -5   1  -3      245.34      243.62      7.49 o 
  -4   1  -3     1785.41     1985.57     34.16 o 
  -3   1  -3     1091.04     1109.42     20.97 o 
  -2   1  -3     1684.61     1842.93     31.66 o 
  -1   1  -3     3256.34     3539.10     40.44 o 
   0   1  -3      535.22      543.11      7.64 o 
   1   1  -3      207.23      208.94      3.83 o 
   2   1  -3     1097.92     1175.29     40.34 o 
   3   1  -3     4002.23     4293.34     49.00 o 
   4   1  -3     1045.46     1126.73     14.80 o 
   5   1  -3      563.37      608.30     14.66 o 
   6   1  -3     1478.17     1536.70     23.18 o 
   7   1  -3      195.46      223.70     14.05 o 
   8   1  -3       94.26      103.86      5.57 o 
   9   1  -3      116.59      111.24      5.98 o 
  10   1  -3      566.65      567.09     28.59 o 
  11   1  -3      150.46      150.85      7.73 o 
  12   1  -3      181.59      175.56      9.12 o 
  13   1  -3      112.17      105.68      7.03 o 
  14   1  -3       67.77       76.81      6.15 o 
  15   1  -3      105.62      110.74      7.67 o 
  16   1  -3      143.53      139.20      9.86 o 
  17   1  -3       61.53       62.10      6.39 o 
  18   1  -3        5.53        5.62      3.53 o 
  19   1  -3       74.50       85.67      8.71 o 
  20   1  -3       68.34       77.02      7.37 o 
  21   1  -3       35.11       43.11      5.63 o 
 -20   2  -3       13.45       20.70      6.08 o 
 -19   2  -3       35.34       44.04      6.90 o 
 -18   2  -3        8.10       12.70      3.39 o 
 -17   2  -3        4.79       10.98      7.07 o 
 -16   2  -3       34.27       38.15      4.58 o 
 -15   2  -3       34.15       31.62      3.21 o 
 -14   2  -3       42.19       43.64      3.58 o 
 -13   2  -3       69.05       67.56      4.19 o 
 -12   2  -3      132.81      131.30      5.63 o 
 -11   2  -3      170.02      173.45      6.25 o 
 -10   2  -3       30.65       26.74      2.71 o 
  -9   2  -3      316.14      320.60      8.33 o 
  -8   2  -3      110.20      106.71      4.44 o 
  -7   2  -3       69.65       86.16      3.89 o 
  -6   2  -3      312.65      329.25      7.76 o 
  -5   2  -3      796.80      851.87     14.76 o 
  -4   2  -3      185.00      204.88      5.47 o 
  -3   2  -3      279.41      261.63      6.24 o 
  -2   2  -3       18.41       13.44      1.54 o 
  -1   2  -3      199.15      197.57      4.65 o 
   0   2  -3       45.08       46.12      2.17 o 
   1   2  -3      727.63      713.41     13.98 o 
   2   2  -3      447.61      445.40      7.06 o 
   3   2  -3       34.60       27.58      1.66 o 
   4   2  -3      111.71      115.40      3.10 o 
   5   2  -3       30.98       23.86      1.80 o 
   6   2  -3      671.18      721.82     12.28 o 
   7   2  -3      284.48      289.67      9.53 o 
   8   2  -3      170.70      180.93      7.55 o 
   9   2  -3      179.96      184.89      8.02 o 
  10   2  -3      153.44      142.33     10.60 o 
  11   2  -3       92.28       98.45      6.44 o 
  12   2  -3       68.59       68.01      5.69 o 
  13   2  -3      128.95      128.46      7.78 o 
  14   2  -3       60.99       53.85      5.39 o 
  15   2  -3       18.47       16.36      3.81 o 
  16   2  -3       30.90       38.69      4.99 o 
  17   2  -3       11.78       13.71      3.79 o 
  18   2  -3        9.26        9.67      4.27 o 
  19   2  -3       10.29       14.13      5.67 o 
  20   2  -3       10.91       26.40      4.73 o 
  21   2  -3       21.22       29.50      5.46 o 
 -19   3  -3       20.77       25.48      7.64 o 
 -18   3  -3       10.35       19.26      6.57 o 
 -17   3  -3       89.09       94.97      7.08 o 
 -16   3  -3       14.36       23.09      4.68 o 
 -15   3  -3       52.74       59.33      7.97 o 
 -14   3  -3       45.72       43.75      3.22 o 
 -13   3  -3      195.93      181.74      9.06 o 
 -12   3  -3       47.08       48.51      4.76 o 
 -11   3  -3      532.11      503.06     15.28 o 
 -10   3  -3      325.30      293.59     10.75 o 
  -9   3  -3      478.18      451.70     10.40 o 
  -8   3  -3      285.35      273.83      7.46 o 
  -7   3  -3      356.66      355.03      8.48 o 
  -6   3  -3      105.57       98.12      4.09 o 
  -5   3  -3       66.72       74.76      4.11 o 
  -4   3  -3     1673.09     1771.12     26.20 o 
  -3   3  -3      826.08      855.49     14.22 o 
  -2   3  -3      286.27      303.51      6.86 o 
  -1   3  -3      304.15      310.44      9.27 o 
   0   3  -3     2003.70     2086.64     79.79 o 
   1   3  -3      315.90      328.44      6.05 o 
   2   3  -3     1494.63     1671.52     21.18 o 
   3   3  -3      783.39      826.48     18.77 o 
   4   3  -3      128.29      131.01      4.29 o 
   5   3  -3      848.03      866.32     15.56 o 
   6   3  -3      982.01     1054.98     16.67 o 
   7   3  -3       88.81       77.37      5.11 o 
   8   3  -3      100.87       96.54      5.81 o 
   9   3  -3      334.99      311.77     19.23 o 
  10   3  -3      374.68      340.39     11.91 o 
  11   3  -3      298.56      278.52     10.92 o 
  12   3  -3      140.98      135.34      8.46 o 
  13   3  -3      306.15      272.37     11.60 o 
  14   3  -3      215.38      201.18     10.22 o 
  15   3  -3       14.47       13.25      3.59 o 
  16   3  -3       32.31       38.96      5.11 o 
  17   3  -3       72.94       70.73      6.71 o 
  18   3  -3       28.49       30.74      5.00 o 
  19   3  -3       21.97       28.68      9.20 o 
  20   3  -3       29.59       35.08      5.24 o 
  21   3  -3       27.97       26.24      5.11 o 
 -19   4  -3       15.29       24.26      4.14 o 
 -18   4  -3       18.80       25.53      4.23 o 
 -17   4  -3        9.44       13.30      3.43 o 
 -16   4  -3       71.86       78.29      6.68 o 
 -15   4  -3       83.26       94.04      7.03 o 
 -14   4  -3       42.31       43.88      5.50 o 
 -13   4  -3        0.14        0.16      3.78 o 
 -12   4  -3      261.07      240.89     12.47 o 
 -11   4  -3       26.68       30.20      3.01 o 
 -10   4  -3       48.16       44.25      3.33 o 
  -9   4  -3      255.73      257.75     10.40 o 
  -8   4  -3      230.89      209.34      8.77 o 
  -7   4  -3       57.49       47.48      4.36 o 
  -6   4  -3      246.79      218.87     11.83 o 
  -5   4  -3     1030.49     1026.26     17.44 o 
  -4   4  -3       80.97       70.39      3.35 o 
  -3   4  -3      264.43      290.39      6.07 o 
  -2   4  -3      306.28      312.50      6.28 o 
  -1   4  -3       33.02       30.35      1.99 o 
   0   4  -3      192.47      205.54      4.73 o 
   1   4  -3     1864.94     1985.09     25.36 o 
   2   4  -3      167.51      146.47      3.95 o 
   3   4  -3      357.60      368.19      7.77 o 
   4   4  -3       51.20       75.89      4.92 o 
   5   4  -3      363.99      339.06      6.89 o 
   6   4  -3      285.20      274.41      9.70 o 
   7   4  -3      411.27      406.90     12.60 o 
   8   4  -3      516.39      467.83     14.23 o 
   9   4  -3       98.08       91.44      6.41 o 
  10   4  -3       18.43       20.67      4.00 o 
  11   4  -3      210.83      199.44     17.09 o 
  12   4  -3       42.85       37.65      4.94 o 
  13   4  -3       38.37       38.11      4.76 o 
  14   4  -3      141.74      127.41      8.19 o 
  15   4  -3       45.80       49.29      5.46 o 
  16   4  -3       62.56       58.56     10.27 o 
  17   4  -3        0.52        1.55      3.31 o 
  18   4  -3       69.57       67.01      6.90 o 
  19   4  -3        6.76       13.00      4.23 o 
  20   4  -3        2.37        7.01      3.51 o 
 -18   5  -3        3.55        7.07      3.63 o 
 -17   5  -3       73.26       88.99      7.55 o 
 -16   5  -3       99.37      105.81      7.90 o 
 -15   5  -3       48.16       41.96      5.59 o 
 -14   5  -3      124.94      114.06      7.90 o 
 -13   5  -3       18.80       22.13      3.95 o 
 -12   5  -3       47.82       41.32      4.76 o 
 -11   5  -3       94.64       89.35      7.56 o 
 -10   5  -3      268.00      264.78      7.92 o 
  -9   5  -3      182.17      189.68      6.53 o 
  -8   5  -3      283.46      277.22      7.95 o 
  -7   5  -3      304.89      287.51     10.80 o 
  -6   5  -3      433.18      417.19     12.78 o 
  -5   5  -3       72.70       74.15      4.88 o 
  -4   5  -3      847.68      845.51     24.50 o 
  -3   5  -3      168.02      153.98      4.53 o 
  -2   5  -3       58.04       58.62      2.77 o 
  -1   5  -3      161.06      163.41      4.45 o 
   0   5  -3      733.08      696.03     11.65 o 
   1   5  -3      100.33       92.68      3.77 o 
   2   5  -3      453.85      473.03      9.95 o 
   3   5  -3      420.26      411.16      8.79 o 
   4   5  -3      200.05      182.40      5.10 o 
   5   5  -3      217.72      222.87     14.65 o 
   6   5  -3      626.02      616.08     16.96 o 
   7   5  -3      301.22      290.19     10.86 o 
   8   5  -3      111.73      107.91      6.90 o 
   9   5  -3      456.99      418.39     14.18 o 
  10   5  -3        6.86        5.97      3.11 o 
  11   5  -3      458.02      424.43     15.10 o 
  12   5  -3      162.00      141.55      8.54 o 
  13   5  -3      115.66      113.94      7.77 o 
  14   5  -3       73.03       74.38     15.04 o 
  15   5  -3       24.35       23.28      5.83 o 
  16   5  -3      177.43      156.77      9.75 o 
  17   5  -3       19.63       21.33      4.41 o 
  18   5  -3       12.74       15.72      3.86 o 
  19   5  -3       96.44      108.03      9.20 o 
 -17   6  -3       10.71       13.14      3.82 o 
 -16   6  -3       32.01       44.00      5.50 o 
 -15   6  -3      409.38      392.06     15.68 o 
 -14   6  -3       57.07       50.79      5.52 o 
 -13   6  -3       58.37       56.26      5.69 o 
 -12   6  -3      205.59      222.22     10.80 o 
 -11   6  -3      211.87      191.43     18.90 o 
 -10   6  -3      108.09      103.46      7.08 o 
  -9   6  -3      177.21      176.71     16.68 o 
  -8   6  -3       67.69       67.76      3.77 o 
  -7   6  -3      550.50      515.68     13.10 o 
  -6   6  -3      216.42      202.65      6.62 o 
  -5   6  -3     1166.73     1079.75     28.89 o 
  -4   6  -3      128.81      114.44      6.10 o 
  -3   6  -3       42.54       54.85      3.89 o 
  -2   6  -3      408.75      392.64      8.06 o 
  -1   6  -3      166.10      153.47      4.63 o 
   0   6  -3        8.39       10.52      2.24 o 
   1   6  -3      367.78      353.32     21.99 o 
   2   6  -3      284.19      274.90      6.06 o 
   3   6  -3      116.89      115.61      4.36 o 
   4   6  -3      179.32      158.65      9.86 o 
   5   6  -3      364.76      337.35     12.08 o 
   6   6  -3      326.68      323.18     12.03 o 
   7   6  -3      690.16      647.01     18.65 o 
   8   6  -3     1298.15     1192.25     28.41 o 
   9   6  -3       24.11       22.63      4.09 o 
  10   6  -3       13.62       11.02      3.23 o 
  11   6  -3      119.41      106.90      7.49 o 
  12   6  -3      459.82      453.21     20.87 o 
  13   6  -3       12.83        8.06      3.37 o 
  14   6  -3      108.61      119.32     13.47 o 
  15   6  -3      293.31      281.25     13.36 o 
  16   6  -3      314.87      322.44     16.19 o 
  17   6  -3       31.85       37.02      6.74 o 
  18   6  -3       89.69      102.95     10.11 o 
 -16   7  -3       51.47       51.21     10.52 o 
 -15   7  -3       25.62       25.62      4.01 o 
 -14   7  -3        5.64       10.01      3.43 o 
 -13   7  -3       23.27       24.26      4.11 o 
 -12   7  -3       49.40       44.60      5.34 o 
 -11   7  -3      130.66      132.95      8.36 o 
 -10   7  -3      193.78      208.40     10.28 o 
  -9   7  -3       37.16       28.51      4.93 o 
  -8   7  -3       41.63       41.85      4.70 o 
  -7   7  -3      120.11      116.39      8.54 o 
  -6   7  -3      353.99      337.46      9.16 o 
  -5   7  -3      301.52      284.22      8.20 o 
  -4   7  -3      600.27      553.01     15.57 o 
  -3   7  -3       85.32       87.67      4.57 o 
  -2   7  -3      186.62      175.60      6.27 o 
  -1   7  -3      224.88      221.02      6.94 o 
   0   7  -3      393.76      395.14     11.80 o 
   1   7  -3       55.26       60.03      4.51 o 
   2   7  -3      156.67      159.25      4.98 o 
   3   7  -3      402.00      361.52     13.30 o 
   4   7  -3      527.37      499.30     16.14 o 
   5   7  -3      157.64      153.05      8.48 o 
   6   7  -3      247.52      230.45     10.62 o 
   7   7  -3      965.06      883.05     24.16 o 
   8   7  -3       43.84       40.35      4.82 o 
   9   7  -3       37.13       35.59      4.75 o 
  10   7  -3      209.65      200.01     15.94 o 
  11   7  -3       96.09      101.04      9.37 o 
  12   7  -3       43.03       34.73      5.00 o 
  13   7  -3      208.15      182.01     10.50 o 
  14   7  -3       26.52       26.86      4.47 o 
  15   7  -3       13.20       13.06      3.95 o 
  16   7  -3       23.67       27.91      4.81 o 
  17   7  -3       58.44       54.19      6.33 o 
 -14   8  -3       25.60       27.92      4.58 o 
 -13   8  -3       33.50       38.23     13.47 o 
 -12   8  -3       54.29       56.83      5.85 o 
 -11   8  -3      103.85      105.47      7.67 o 
 -10   8  -3       38.36       40.23      4.94 o 
  -9   8  -3      101.49      101.00      7.08 o 
  -8   8  -3      218.66      202.93     15.69 o 
  -7   8  -3       29.10       39.93      6.49 o 
  -6   8  -3       78.48       67.18      5.63 o 
  -5   8  -3      481.47      483.64     18.49 o 
  -4   8  -3      153.92      157.42      7.81 o 
  -3   8  -3      264.03      270.67      8.55 o 
  -2   8  -3       45.53       58.71      4.03 o 
  -1   8  -3     1157.63     1130.25     20.76 o 
   0   8  -3       68.12       69.80      4.54 o 
   1   8  -3      808.73      808.77     31.55 o 
   2   8  -3      763.33      776.64     22.36 o 
   3   8  -3       33.33       32.42     10.43 o 
   4   8  -3      149.57      152.15      9.05 o 
   5   8  -3      398.93      417.33     15.45 o 
   6   8  -3      123.62      107.24      9.69 o 
   7   8  -3      116.26      113.76      8.01 o 
   8   8  -3      133.03      118.83      8.41 o 
   9   8  -3      292.93      267.07     12.61 o 
  10   8  -3        3.33        8.08      3.60 o 
  11   8  -3       32.10       31.38      4.88 o 
  12   8  -3      165.67      154.54     11.01 o 
  13   8  -3        8.24       15.54      3.95 o 
  14   8  -3       39.71       32.63      5.22 o 
  15   8  -3      101.81      110.50     10.11 o 
  16   8  -3       17.90       23.31      7.48 o 
 -12   9  -3       25.44       30.41      8.22 o 
 -11   9  -3       99.18      115.15      8.25 o 
 -10   9  -3      278.17      279.30     12.89 o 
  -9   9  -3      140.73      137.43     10.43 o 
  -8   9  -3       38.57       41.21      7.23 o 
  -7   9  -3       71.97       75.77      6.04 o 
  -6   9  -3      103.89      104.29      6.85 o 
  -5   9  -3       86.33       82.18      5.98 o 
  -4   9  -3      152.89      134.47      7.43 o 
  -3   9  -3      147.97      132.69      7.23 o 
  -2   9  -3       33.71       40.53      3.40 o 
  -1   9  -3      125.38      109.93     11.50 o 
   0   9  -3      829.97      763.42     32.21 o 
   1   9  -3      149.21      139.22      9.12 o 
   2   9  -3      876.66      830.21     24.34 o 
   3   9  -3       57.76       57.79      6.10 o 
   4   9  -3      101.32       96.85      7.78 o 
   5   9  -3       18.26       22.91      7.31 o 
   6   9  -3      284.82      270.70     12.84 o 
   7   9  -3      135.24      133.71     17.91 o 
   8   9  -3       35.89       47.79     14.05 o 
   9   9  -3       38.99       45.24      5.86 o 
  10   9  -3      267.48      273.85     13.59 o 
  11   9  -3       25.97       25.68      7.56 o 
  12   9  -3       76.41       82.64      7.37 o 
  13   9  -3      180.45      217.10     14.46 o 
  14   9  -3       55.16       59.00      6.61 o 
 -10  10  -3       44.81       61.60      6.14 o 
  -9  10  -3       21.32       27.61      4.36 o 
  -8  10  -3       21.33       19.49      3.71 o 
  -7  10  -3        2.11        9.05      3.01 o 
  -6  10  -3       31.45       26.85      4.27 o 
  -5  10  -3      192.75      197.24      9.64 o 
  -4  10  -3       21.70       31.38      4.93 o 
  -2  10  -3       23.79       35.00      7.39 o 
  -1  10  -3      127.59      141.97     13.31 o 
   0  10  -3        8.78       21.20      6.90 o 
   1  10  -3      238.62      222.48     12.07 o 
   2  10  -3      143.35      150.67      9.81 o 
   3  10  -3       44.55       45.33      5.74 o 
   4  10  -3        8.46       16.83      4.06 o 
   5  10  -3       67.26       73.13      9.28 o 
   6  10  -3       84.79       90.54      8.02 o 
   7  10  -3      129.18      122.64     13.39 o 
   8  10  -3       52.12       59.69      6.60 o 
   9  10  -3       54.79       73.98      7.31 o 
  10  10  -3        2.58        7.69      7.56 o 
  11  10  -3       23.06       24.20      4.59 o 
  -1  11  -3       64.54       90.37     11.01 o 
   0  11  -3      168.95      183.01     14.54 o 
   1  11  -3       27.15       37.84      6.33 o 
   2  11  -3       94.74      105.02      8.88 o 
   3  11  -3      202.87      219.27     12.72 o 
   4  11  -3        6.21       18.39      4.80 o 
   5  11  -3       19.60       19.08      4.65 o 
   6  11  -3       67.45       76.73     10.19 o 
   7  11  -3      169.11      193.23     12.03 o 
 -18   0  -2       82.59       85.61      8.05 o 
 -17   0  -2        3.93       10.52      3.94 o 
 -16   0  -2       19.19       23.50      4.77 o 
 -15   0  -2      518.64      528.36     14.87 o 
 -14   0  -2      400.57      374.07     11.91 o 
 -13   0  -2       61.49       60.63      4.47 o 
 -12   0  -2       19.14       23.56      2.96 o 
 -11   0  -2     1127.50     1141.23     23.41 o 
 -10   0  -2       52.28       50.59      5.34 o 
  -9   0  -2      186.63      178.02     10.52 o 
  -8   0  -2     1467.50     1472.01     27.30 o 
  -7   0  -2     2228.11     2336.88     40.49 o 
  -6   0  -2      933.76     1013.32     19.40 o 
  -5   0  -2     3784.16     3912.73     89.55 o 
  -4   0  -2     3836.74     3955.78     90.87 o 
  -3   0  -2     2076.31     2210.73     52.42 o 
  -2   0  -2    11165.82    12208.14    261.26 o 
  -1   0  -2    12546.94    13181.72    285.91 o 
   0   0  -2     8287.46     8931.86    144.97 o 
   1   0  -2     9569.34    10376.22    345.72 o 
   2   0  -2    12107.14    12717.94    201.00 o 
   3   0  -2    11223.77    11800.27    185.61 o 
   4   0  -2     2003.50     2135.42     35.90 o 
   5   0  -2     3916.98     3970.90     96.13 o 
   6   0  -2     3610.43     3725.57     91.85 o 
   7   0  -2      833.87      909.33     27.93 o 
   8   0  -2     2617.06     2730.96     69.67 o 
   9   0  -2     1685.11     1753.60     48.31 o 
  10   0  -2      219.55      222.98     12.16 o 
  11   0  -2       80.61       64.08      7.23 o 
  12   0  -2     1254.04     1259.49     40.59 o 
  13   0  -2        5.43        5.26      4.44 o 
  14   0  -2       84.61       76.57      8.87 o 
  15   0  -2      310.80      322.56     17.91 o 
  16   0  -2      441.66      447.11     22.68 o 
  17   0  -2       75.88       85.28     10.02 o 
  18   0  -2       16.95       21.69      6.24 o 
  19   0  -2       67.96       79.86     10.52 o 
  20   0  -2       74.66       59.32      9.04 o 
  21   0  -2        3.29       15.28      6.41 o 
 -19   1  -2       71.92       81.15      6.98 o 
 -18   1  -2       35.53       40.45      4.35 o 
 -17   1  -2       10.05       16.72      4.13 o 
 -16   1  -2      343.69      339.99      9.52 o 
 -15   1  -2       85.17       87.37      4.61 o 
 -14   1  -2      158.71      148.91      5.85 o 
 -13   1  -2      335.88      322.97      8.75 o 
 -12   1  -2      112.03      114.25      4.90 o 
 -11   1  -2       37.99       29.05      2.67 o 
 -10   1  -2      811.72      794.41     14.56 o 
  -9   1  -2     1034.34      983.45     16.84 o 
  -8   1  -2       46.89       48.35      2.85 o 
  -7   1  -2       21.46       20.94      2.11 o 
  -6   1  -2     1266.45     1232.47     19.22 o 
  -5   1  -2      121.88      126.49      3.95 o 
  -4   1  -2      655.22      709.91     11.64 o 
  -3   1  -2    10173.19    10471.26    164.11 o 
  -2   1  -2    10642.64    11277.32    173.12 o 
  -1   1  -2     1316.05     1352.73     18.82 o 
   0   1  -2     2490.31     2681.22     35.69 o 
   1   1  -2     2632.73     2792.66     72.22 o 
   2   1  -2     1448.52     1428.03     17.35 o 
   3   1  -2    10334.39    10745.04    121.77 o 
   4   1  -2    10091.16    10974.38    142.73 o 
   5   1  -2      479.93      536.55     12.43 o 
   6   1  -2       51.49       63.00      8.38 o 
   7   1  -2     1004.48      952.90     20.97 o 
   8   1  -2       54.51       54.05      4.01 o 
   9   1  -2       80.14       94.31      5.52 o 
  10   1  -2      786.51      745.88     19.00 o 
  11   1  -2      704.88      689.29     18.36 o 
  12   1  -2       44.58       35.00      4.21 o 
  13   1  -2      128.50      123.44     10.19 o 
  14   1  -2      338.81      322.12     12.78 o 
  15   1  -2      146.42      147.39     13.80 o 
  16   1  -2       94.85       95.78      9.78 o 
  17   1  -2      446.41      436.11     16.38 o 
  18   1  -2       14.27       14.61      3.70 o 
  19   1  -2       22.74       24.22      4.53 o 
  20   1  -2       85.10       87.76      7.54 o 
  21   1  -2       22.97       34.68      8.22 o 
 -20   2  -2       22.55       31.62      4.02 o 
 -19   2  -2       18.18       22.73      6.65 o 
 -18   2  -2      238.31      235.12     10.86 o 
 -17   2  -2      157.70      173.88      9.06 o 
 -16   2  -2      124.05      131.60      7.67 o 
 -15   2  -2      271.28      290.53     15.28 o 
 -14   2  -2      302.66      290.67     11.27 o 
 -13   2  -2       95.43       87.75      5.92 o 
 -12   2  -2        1.77        2.83      2.93 o 
 -11   2  -2       21.64       18.69      5.75 o 
 -10   2  -2      803.13      833.59     19.29 o 
  -9   2  -2      153.80      161.27      8.46 o 
  -8   2  -2     2707.73     2818.35     49.26 o 
  -7   2  -2      437.89      383.91     10.69 o 
  -6   2  -2       18.87       23.39      2.20 o 
  -5   2  -2      292.97      293.89      6.59 o 
  -4   2  -2      889.24      898.46     14.09 o 
  -3   2  -2        4.64        4.37      1.45 o 
  -2   2  -2     1102.58     1140.65     16.73 o 
  -1   2  -2     2195.28     2196.45     36.41 o 
   0   2  -2       19.11       15.56      1.78 o 
   1   2  -2       17.93       21.78      1.64 o 
   2   2  -2     2271.50     2244.68     26.67 o 
   3   2  -2     1249.21     1310.84     19.00 o 
   4   2  -2       17.77       17.35      1.26 o 
   5   2  -2      896.27      917.50     20.05 o 
   6   2  -2      298.02      286.09      8.89 o 
   7   2  -2       55.92       69.40      5.92 o 
   8   2  -2      527.61      481.76     13.30 o 
   9   2  -2     2944.06     3037.55     55.48 o 
  10   2  -2      160.01      160.19      7.55 o 
  11   2  -2      745.70      783.28     19.75 o 
  12   2  -2       42.94       43.00      4.65 o 
  13   2  -2        8.56        7.70      3.08 o 
  14   2  -2       92.69       84.61      6.62 o 
  15   2  -2      291.41      272.33     12.02 o 
  16   2  -2      257.68      243.49     11.61 o 
  17   2  -2       93.26       91.23     15.04 o 
  18   2  -2      156.04      143.91      9.35 o 
  19   2  -2      184.57      182.96     10.98 o 
  20   2  -2       21.20       23.80      4.65 o 
  21   2  -2       29.17       33.26      4.99 o 
 -20   3  -2       80.17      108.12      9.69 o 
 -19   3  -2       69.32       96.95      7.14 o 
 -18   3  -2       38.63       46.39      6.00 o 
 -17   3  -2      112.33      138.26      8.25 o 
 -16   3  -2       54.97       64.13      9.12 o 
 -15   3  -2      120.27      119.39      7.49 o 
 -14   3  -2      125.93      133.26     10.19 o 
 -13   3  -2      616.05      620.34     13.40 o 
 -12   3  -2      128.22      124.71      5.20 o 
 -11   3  -2      251.63      228.52      7.23 o 
 -10   3  -2      606.18      588.19     14.66 o 
  -9   3  -2     1105.60     1074.38     18.44 o 
  -8   3  -2      299.74      339.06      8.05 o 
  -7   3  -2     1865.41     1999.22     29.68 o 
  -6   3  -2      251.16      297.97     15.75 o 
  -5   3  -2      229.71      247.92      7.96 o 
  -4   3  -2       69.82       71.58      4.07 o 
  -3   3  -2     1678.86     1709.57     24.97 o 
  -2   3  -2      284.30      262.68      5.09 o 
  -1   3  -2       62.24       73.12      2.46 o 
   0   3  -2       29.67       43.66      2.13 o 
   1   3  -2       18.29       30.78      1.53 o 
   2   3  -2       72.78       81.13      2.87 o 
   3   3  -2      302.88      295.97      6.04 o 
   4   3  -2     1859.18     1938.78     35.90 o 
   5   3  -2       91.02       87.27      4.76 o 
   6   3  -2      288.67      281.69     11.17 o 
   7   3  -2      154.02      186.12      7.67 o 
   8   3  -2     1985.48     2021.39     39.85 o 
   9   3  -2      174.99      198.87      8.36 o 
  10   3  -2     1219.63     1176.26     59.40 o 
  11   3  -2      688.72      675.36     24.57 o 
  12   3  -2      447.58      435.78     14.35 o 
  13   3  -2      197.47      172.63      9.06 o 
  14   3  -2      674.83      611.64     21.61 o 
  15   3  -2      217.04      220.67     13.56 o 
  16   3  -2       83.09       78.82      6.85 o 
  17   3  -2       66.06       73.33      6.91 o 
  18   3  -2      140.91      145.46     10.35 o 
  19   3  -2       15.21       24.17      4.44 o 
  20   3  -2       52.15       65.74      6.84 o 
  21   3  -2       78.07      108.97      8.70 o 
 -19   4  -2       13.25       16.08      3.60 o 
 -18   4  -2       53.76       61.01      6.01 o 
 -17   4  -2        3.26       11.80      3.20 o 
 -16   4  -2       26.45       28.63      4.24 o 
 -15   4  -2      152.90      151.09      8.71 o 
 -14   4  -2      159.60      160.68     10.35 o 
 -13   4  -2       17.25       19.75      3.86 o 
 -12   4  -2      468.83      446.37     25.14 o 
 -11   4  -2      364.49      372.30      9.14 o 
 -10   4  -2       47.12       49.46      3.17 o 
  -9   4  -2      451.35      443.17      9.87 o 
  -8   4  -2      618.35      582.48     11.77 o 
  -7   4  -2       89.26       88.81      8.35 o 
  -6   4  -2       44.15       51.23      2.95 o 
  -5   4  -2       41.82       40.58      2.58 o 
  -4   4  -2     1700.41     1834.34     33.64 o 
  -3   4  -2      103.28      132.60      4.52 o 
  -2   4  -2     4208.38     4732.64     55.24 o 
  -1   4  -2     1268.99     1367.14     17.92 o 
   0   4  -2      569.65      686.78     11.89 o 
   1   4  -2     1253.19     1404.54     20.66 o 
   2   4  -2     1336.72     1432.06     18.57 o 
   3   4  -2     4267.87     4594.56     63.06 o 
   4   4  -2      295.57      349.15      9.96 o 
   5   4  -2     1819.55     1954.58     37.47 o 
   6   4  -2       79.72       85.54      5.75 o 
   7   4  -2      141.55      152.11     10.43 o 
   8   4  -2      198.84      167.16      7.77 o 
   9   4  -2      619.70      565.58     16.21 o 
  10   4  -2      507.09      511.80     15.51 o 
  11   4  -2       21.18       17.19      3.83 o 
  12   4  -2      500.59      477.22     15.74 o 
  13   4  -2      500.19      496.43     16.44 o 
  14   4  -2       10.54        6.16      3.37 o 
  15   4  -2      158.35      149.48     14.79 o 
  16   4  -2      107.91      122.84      8.25 o 
  17   4  -2       34.84       38.85      5.28 o 
  18   4  -2       15.98       20.87      5.59 o 
  19   4  -2       55.78       63.33      6.44 o 
  20   4  -2       16.80       25.36      4.38 o 
 -18   5  -2        4.64       14.52      3.67 o 
 -17   5  -2       19.27       20.29      4.34 o 
 -16   5  -2        4.48        9.11      3.35 o 
 -15   5  -2       10.32        8.85      3.08 o 
 -14   5  -2      130.30      129.54      8.01 o 
 -13   5  -2      312.37      291.92     12.02 o 
 -12   5  -2      113.04      104.66      7.39 o 
 -11   5  -2      199.12      183.95      9.00 o 
 -10   5  -2      507.54      470.69     14.87 o 
  -9   5  -2      563.91      530.75     17.97 o 
  -8   5  -2       26.24       28.13      2.87 o 
  -7   5  -2      939.09      934.63     18.98 o 
  -6   5  -2       40.53       42.10      2.77 o 
  -5   5  -2      124.63      126.24      4.57 o 
  -4   5  -2       90.90       85.27      3.70 o 
  -3   5  -2      352.74      334.51      8.21 o 
  -2   5  -2     1102.30     1138.52     16.17 o 
  -1   5  -2      203.47      216.66      6.53 o 
   0   5  -2       36.27       50.66      5.59 o 
   1   5  -2        2.74        6.82      1.38 o 
   2   5  -2      366.96      366.84      7.35 o 
   3   5  -2      737.43      734.58     11.00 o 
   4   5  -2      194.72      165.85      4.57 o 
   5   5  -2       35.81       35.91      4.16 o 
   6   5  -2        0.94        0.64      2.03 o 
   7   5  -2        2.45        3.92      2.26 o 
   8   5  -2      937.13      898.77     22.42 o 
   9   5  -2      144.21      133.51      7.44 o 
  10   5  -2      698.09      627.55     18.47 o 
  11   5  -2      139.03      122.69      7.73 o 
  12   5  -2      424.63      360.29     13.94 o 
  13   5  -2      168.00      185.00      9.76 o 
  14   5  -2      373.63      317.86     13.59 o 
  15   5  -2       91.98       91.91      7.26 o 
  16   5  -2        9.25        5.42      3.08 o 
  17   5  -2       10.63       17.40      3.95 o 
  18   5  -2       32.33       38.34      5.50 o 
  19   5  -2        7.34       10.47      3.88 o 
 -17   6  -2      111.84      115.43      8.69 o 
 -16   6  -2       77.16       66.74      9.45 o 
 -15   6  -2      310.45      306.76     13.48 o 
 -14   6  -2      225.21      223.97     11.15 o 
 -13   6  -2       25.88       24.79      4.00 o 
 -12   6  -2      166.26      140.99      8.36 o 
 -11   6  -2       15.82       18.75      3.49 o 
 -10   6  -2       85.27       90.87      6.65 o 
  -9   6  -2      453.69      391.15     13.54 o 
  -8   6  -2       35.53       36.91      4.29 o 
  -7   6  -2       89.71       98.77      7.40 o 
  -6   6  -2       99.14       96.05      5.17 o 
  -5   6  -2      580.83      577.12     11.69 o 
  -4   6  -2       13.31       15.83      2.92 o 
  -3   6  -2      225.71      224.24      7.26 o 
  -2   6  -2      338.51      343.56      8.54 o 
  -1   6  -2       35.50       40.37      2.88 o 
   0   6  -2      120.50      133.05      5.98 o 
   1   6  -2       79.60       78.03      3.36 o 
   2   6  -2       55.67       62.64      2.86 o 
   3   6  -2      372.73      353.22      6.80 o 
   4   6  -2      222.88      232.17      7.95 o 
   5   6  -2        4.68        6.46      2.80 o 
   6   6  -2      269.69      258.06     10.51 o 
   7   6  -2      398.24      350.43     12.71 o 
   8   6  -2       60.74       64.31      5.75 o 
   9   6  -2       80.23       74.26      9.69 o 
  10   6  -2      268.46      237.70     14.13 o 
  11   6  -2       60.03       55.40      5.39 o 
  12   6  -2        0.47        3.13      2.99 o 
  13   6  -2       56.19       55.79      5.75 o 
  14   6  -2       20.37       26.16      4.30 o 
  15   6  -2      112.32      103.69      8.07 o 
  16   6  -2      218.94      207.76     11.50 o 
  17   6  -2        9.29       12.65      3.72 o 
  18   6  -2      111.69      112.88      8.70 o 
  19   6  -2       61.85       63.26      9.37 o 
 -16   7  -2       40.49       50.77      6.33 o 
 -15   7  -2        5.36        4.05      3.01 o 
 -14   7  -2       13.54        9.53      4.44 o 
 -13   7  -2        1.82        4.23      3.11 o 
 -12   7  -2        8.34       10.52      6.24 o 
 -11   7  -2       53.88       55.18      5.51 o 
 -10   7  -2        2.65        7.13      2.84 o 
  -9   7  -2       64.75       68.74      5.86 o 
  -8   7  -2      187.18      163.22     14.54 o 
  -7   7  -2       17.04       18.79      3.65 o 
  -6   7  -2      118.59      107.47      6.56 o 
  -5   7  -2      130.87      119.45      6.56 o 
  -4   7  -2     1177.44     1209.19     51.60 o 
  -3   7  -2      561.65      550.30     12.49 o 
  -2   7  -2      326.51      330.84      8.92 o 
  -1   7  -2      407.37      407.62      9.85 o 
   0   7  -2       96.78      100.39      4.31 o 
   1   7  -2       44.33       52.16      3.11 o 
   2   7  -2      205.43      209.94      5.91 o 
   3   7  -2      241.52      244.78     10.74 o 
   4   7  -2      499.16      481.30     15.74 o 
   5   7  -2      495.42      470.41     15.74 o 
   6   7  -2      361.55      306.03     12.43 o 
   7   7  -2       82.26       83.97      6.45 o 
   8   7  -2       11.11        5.79      3.01 o 
   9   7  -2       67.07       41.13      4.91 o 
  10   7  -2       31.48       32.20      4.47 o 
  11   7  -2        5.72       -0.10      6.24 o 
  12   7  -2        7.49        8.04      3.08 o 
  13   7  -2       22.25       26.29      4.36 o 
  14   7  -2       13.83       15.77      3.88 o 
  15   7  -2        9.90       12.14      4.01 o 
  16   7  -2       17.98       22.51      4.18 o 
  17   7  -2       67.82       75.74     13.39 o 
 -15   8  -2       14.35       24.20      4.45 o 
 -14   8  -2        8.29       17.08      3.71 o 
 -13   8  -2       44.30       44.62      5.29 o 
 -12   8  -2        9.18        9.25      3.27 o 
 -11   8  -2        9.34        8.78      3.48 o 
 -10   8  -2       10.50       16.56      3.65 o 
  -9   8  -2       16.30       22.51      3.89 o 
  -8   8  -2       37.36       41.68      4.81 o 
  -7   8  -2        2.98        7.19      5.42 o 
  -6   8  -2        0.31       -1.69      2.55 o 
  -5   8  -2       87.52       86.89      6.04 o 
  -4   8  -2      125.97      113.45      6.56 o 
  -3   8  -2      150.62      162.99      8.99 o 
  -2   8  -2      109.45      104.55      5.10 o 
  -1   8  -2      929.34      882.84     64.49 o 
   0   8  -2       55.39       57.88      3.66 o 
   1   8  -2      208.26      203.23     16.92 o 
   2   8  -2      718.29      698.85     20.74 o 
   3   8  -2      388.29      368.47     14.29 o 
   4   8  -2        8.26        9.37      3.54 o 
   5   8  -2      119.49      111.96      7.78 o 
   6   8  -2      239.14      217.89     10.86 o 
   7   8  -2      108.87      101.57      7.55 o 
   8   8  -2       88.00       76.27     12.08 o 
   9   8  -2       57.59       49.87      5.58 o 
  10   8  -2       18.41       13.03      3.54 o 
  11   8  -2       22.38       24.05      4.23 o 
  12   8  -2       13.87       16.95      4.07 o 
  13   8  -2       11.48        7.89      3.49 o 
  14   8  -2        3.89       11.98      3.79 o 
  15   8  -2       15.55       12.06      3.77 o 
  16   8  -2        0.16        6.49      3.89 o 
 -13   9  -2        2.45        3.04      3.31 o 
 -12   9  -2       18.68       23.34      4.07 o 
 -11   9  -2        5.95       13.71      3.53 o 
 -10   9  -2       27.96       31.36      5.09 o 
  -9   9  -2       17.26       20.13      3.81 o 
  -8   9  -2      122.08      109.25      8.46 o 
  -7   9  -2        5.69       17.93      3.25 o 
  -6   9  -2       41.72       49.36      4.88 o 
  -5   9  -2       75.30       64.99      5.46 o 
  -4   9  -2       68.68       72.16      5.52 o 
  -3   9  -2       47.33       49.04      4.47 o 
  -2   9  -2       16.16       19.23      2.73 o 
  -1   9  -2       95.24       96.62     10.35 o 
   0   9  -2       93.25       93.83     10.52 o 
   1   9  -2       52.98       52.09      8.54 o 
   2   9  -2       16.08       17.75      4.26 o 
   3   9  -2       47.98       49.09      9.53 o 
   4   9  -2       28.13       23.70      4.82 o 
   5   9  -2       15.69       18.62      4.24 o 
   6   9  -2       26.01       31.49      4.65 o 
   7   9  -2       34.46       35.82      5.16 o 
   8   9  -2       31.79       36.25      5.10 o 
   9   9  -2       52.06       42.99      5.50 o 
  10   9  -2        9.99        8.22      5.67 o 
  11   9  -2        7.06        6.74      4.44 o 
  12   9  -2       56.17       69.52      6.68 o 
  13   9  -2       50.64       63.92      8.30 o 
  14   9  -2        3.07        3.49      8.54 o 
 -11  10  -2        7.19        5.16      3.50 o 
 -10  10  -2        1.53        7.48      3.14 o 
  -9  10  -2       35.22       49.25      5.15 o 
  -8  10  -2       36.70       38.96      4.82 o 
  -7  10  -2       54.91       63.43      5.92 o 
  -6  10  -2       36.97       37.92      5.50 o 
  -5  10  -2       88.20       97.66      6.50 o 
  -4  10  -2        2.49       13.25      2.96 o 
  -3  10  -2       15.07       25.63      4.11 o 
  -2  10  -2       27.97       38.78      7.72 o 
  -1  10  -2       54.90       62.77      9.04 o 
   0  10  -2      255.06      298.24     19.72 o 
   1  10  -2       33.45       32.56      9.12 o 
   2  10  -2      130.94      123.71      9.24 o 
   3  10  -2       13.69       22.49      4.76 o 
   4  10  -2      108.65      104.12     10.19 o 
   5  10  -2       10.32       14.35      4.24 o 
   6  10  -2       52.91       58.77      6.51 o 
   7  10  -2       11.09       12.12      4.00 o 
   8  10  -2       36.10       37.53      5.38 o 
   9  10  -2       59.02       47.96      5.98 o 
  10  10  -2       11.72       15.94      3.83 o 
  11  10  -2       25.80       23.09      4.65 o 
  12  10  -2       14.39       17.58      6.24 o 
  -7  11  -2       41.07       65.16      5.29 o 
  -6  11  -2       43.62       51.76      5.92 o 
  -1  11  -2       67.45       79.69     10.84 o 
   0  11  -2      122.22      151.50     14.62 o 
   1  11  -2       92.37      119.08     14.21 o 
   2  11  -2        8.24       16.74      5.42 o 
   3  11  -2      106.74      116.19      9.06 o 
   4  11  -2       30.50       36.24      5.29 o 
   5  11  -2      263.84      275.28     14.30 o 
   6  11  -2        1.68        4.10      5.18 o 
   7  11  -2       13.40       15.40      4.77 o 
   8  11  -2       32.02       44.96      6.38 o 
 -20   1  -1       13.24       17.09      3.29 o 
 -19   1  -1        9.11       15.78      2.96 o 
 -18   1  -1       59.33       72.99      5.58 o 
 -17   1  -1       22.46       30.33      6.82 o 
 -16   1  -1       29.67       32.42      3.93 o 
 -15   1  -1       33.22       30.56      3.32 o 
 -14   1  -1      138.90      127.52     10.43 o 
 -13   1  -1        6.77       11.13      2.81 o 
 -12   1  -1       29.66       26.98      2.56 o 
 -11   1  -1       86.14       83.98      3.19 o 
 -10   1  -1      111.93      117.08      4.32 o 
  -9   1  -1      156.31      166.15      8.44 o 
  -8   1  -1       31.32       27.99      3.23 o 
  -7   1  -1      452.43      474.23      8.92 o 
  -6   1  -1      277.02      288.61      7.84 o 
  -5   1  -1      260.68      255.38      7.97 o 
  -4   1  -1      788.91      774.26     14.75 o 
  -3   1  -1     7500.67     7573.33    127.92 o 
  -2   1  -1     7612.81     7733.46     97.90 o 
  -1   1  -1      609.98      617.22      8.98 o 
   0   1  -1      304.37      315.16      7.89 o 
   1   1  -1     1142.07     1219.32     14.58 o 
   2   1  -1     3332.95     3286.78     38.34 o 
   3   1  -1     9353.85     9441.36    342.19 o 
   4   1  -1     3088.09     3124.26     53.27 o 
   5   1  -1      188.74      171.61      5.75 o 
   6   1  -1      423.70      439.33     11.04 o 
   7   1  -1       41.36       50.72      3.66 o 
   8   1  -1      617.68      620.90     14.99 o 
   9   1  -1      177.94      183.29      7.49 o 
  10   1  -1        2.71        2.04      3.29 o 
  11   1  -1      205.49      230.16      9.18 o 
  12   1  -1       15.17       12.59      3.06 o 
  13   1  -1       23.10       16.02      3.54 o 
  14   1  -1       71.99       73.57      5.91 o 
  15   1  -1      109.44      113.00      7.55 o 
  16   1  -1       42.81       40.77      5.16 o 
  17   1  -1       63.05       59.51      6.10 o 
  18   1  -1       44.46       52.61      5.63 o 
  19   1  -1       21.05       22.70      4.28 o 
  20   1  -1       13.54       12.41      3.72 o 
  21   1  -1       37.74       28.91      4.70 o 
 -21   2  -1       52.73       71.97      7.07 o 
 -20   2  -1       77.83       87.75      6.45 o 
 -19   2  -1       59.58       71.63      5.86 o 
 -18   2  -1       21.47       23.99      3.86 o 
 -17   2  -1      496.49      500.46     28.67 o 
 -16   2  -1       71.68       67.32      5.51 o 
 -15   2  -1      286.81      296.85     11.27 o 
 -14   2  -1      487.09      501.03     15.18 o 
 -13   2  -1      127.32      129.33      5.15 o 
 -12   2  -1      397.01      395.63      9.32 o 
 -11   2  -1      464.47      446.06      9.90 o 
 -10   2  -1      234.87      234.46      6.43 o 
  -9   2  -1      207.09      209.70      8.71 o 
  -8   2  -1      376.62      390.23      8.30 o 
  -7   2  -1      504.89      510.54      9.62 o 
  -6   2  -1     1306.69     1376.38     20.41 o 
  -5   2  -1      738.74      713.36     11.71 o 
  -4   2  -1     1041.49     1116.64     16.50 o 
  -3   2  -1     3898.40     3950.17     64.19 o 
  -2   2  -1     1659.11     1685.72     28.93 o 
  -1   2  -1      185.43      177.40      3.40 o 
   0   2  -1     1119.01     1113.85     15.75 o 
   1   2  -1       13.44       14.00      1.62 o 
   2   2  -1      234.38      230.96      4.36 o 
   3   2  -1     3799.84     3865.10     65.53 o 
   4   2  -1     1959.57     2020.10     36.43 o 
   5   2  -1      385.97      404.02     10.40 o 
   6   2  -1     1956.97     2039.06     36.89 o 
   7   2  -1      644.50      633.45     15.34 o 
   8   2  -1      199.45      198.03      7.64 o 
   9   2  -1      181.50      176.60      7.43 o 
  10   2  -1      374.21      375.63     11.97 o 
  11   2  -1      273.41      278.59     10.34 o 
  12   2  -1       19.56       19.26      3.70 o 
  13   2  -1      522.41      517.78     17.83 o 
  14   2  -1      296.27      305.16     12.20 o 
  15   2  -1       52.89       55.32      5.52 o 
  16   2  -1      181.16      178.06      9.76 o 
  17   2  -1      414.65      414.84     19.14 o 
  18   2  -1      116.24      114.38     10.93 o 
  19   2  -1       73.06       78.69      7.08 o 
  20   2  -1       65.08       73.22      6.86 o 
  21   2  -1       39.66       47.60      6.57 o 
 -20   3  -1        0.70        1.60      3.20 o 
 -19   3  -1       21.98       39.95      4.56 o 
 -18   3  -1       18.22       25.29      4.06 o 
 -17   3  -1       30.14       39.54      4.51 o 
 -16   3  -1      126.85      139.09      8.11 o 
 -15   3  -1      192.30      190.61     12.16 o 
 -14   3  -1       61.41       60.38      5.23 o 
 -13   3  -1       51.60       51.88      4.81 o 
 -12   3  -1       96.72      100.25      4.38 o 
 -11   3  -1        7.32        8.66      1.83 o 
 -10   3  -1      550.41      536.86     10.98 o 
  -9   3  -1      141.80      141.45      4.70 o 
  -8   3  -1      544.25      505.83      9.86 o 
  -7   3  -1      184.91      174.62      6.03 o 
  -6   3  -1     1851.75     1934.66     27.44 o 
  -5   3  -1      675.46      687.92     13.26 o 
  -4   3  -1     1254.19     1372.23     20.21 o 
  -3   3  -1     1285.89     1372.25     20.53 o 
  -2   3  -1      384.91      379.04      8.41 o 
  -1   3  -1      699.41      732.01     11.96 o 
   0   3  -1      241.32      237.32      6.35 o 
   1   3  -1     1146.68     1188.56     17.31 o 
   2   3  -1      424.03      462.11      6.82 o 
   3   3  -1      163.56      187.79      3.30 o 
   4   3  -1      744.55      754.93     16.38 o 
   5   3  -1     1678.26     1708.57     32.59 o 
   6   3  -1     1617.74     1738.83     45.02 o 
   7   3  -1      482.67      462.34     12.84 o 
   8   3  -1      501.24      438.72     12.43 o 
   9   3  -1      316.71      288.25     15.20 o 
  10   3  -1      141.72      139.44      8.94 o 
  11   3  -1      331.85      317.62     11.44 o 
  12   3  -1      178.95      167.91      8.30 o 
  13   3  -1        9.25        4.35      2.64 o 
  14   3  -1       36.82       41.00      4.94 o 
  15   3  -1      188.40      194.67     14.21 o 
  16   3  -1       96.24      102.02      7.55 o 
  17   3  -1       98.70       93.62      7.36 o 
  18   3  -1       68.11       56.03      6.04 o 
  19   3  -1       19.17       27.56      4.53 o 
  20   3  -1        1.91       11.34      3.36 o 
  21   3  -1       12.89       21.39      4.28 o 
 -20   4  -1       13.19       25.73      4.09 o 
 -19   4  -1        8.93       11.01      7.39 o 
 -18   4  -1       24.00       30.32      6.82 o 
 -17   4  -1       32.05       49.17      5.11 o 
 -16   4  -1       19.38       26.14      7.56 o 
 -15   4  -1      160.02      147.68      8.42 o 
 -14   4  -1      188.27      183.70      9.30 o 
 -13   4  -1      108.59       89.10      6.33 o 
 -12   4  -1      321.16      318.36     11.68 o 
 -11   4  -1      706.65      661.52     17.83 o 
 -10   4  -1       85.72       81.57     11.63 o 
  -9   4  -1      109.73      122.53      5.71 o 
  -8   4  -1      504.50      520.83     12.92 o 
  -7   4  -1      984.74      966.22     15.98 o 
  -6   4  -1      177.29      179.24      5.00 o 
  -5   4  -1      160.96      151.41      4.48 o 
  -4   4  -1      915.58      909.63     15.02 o 
  -3   4  -1       76.92       80.04      3.14 o 
  -2   4  -1      110.21      117.55      3.37 o 
  -1   4  -1     1234.80     1268.08     19.51 o 
   0   4  -1     2471.74     2678.09     46.18 o 
   1   4  -1       97.49      123.97      3.65 o 
   2   4  -1      910.66      929.64     16.41 o 
   3   4  -1      567.93      591.18      8.76 o 
   4   4  -1       76.18       69.76      2.40 o 
   5   4  -1      339.38      318.95     10.11 o 
   6   4  -1      604.44      580.75     15.22 o 
   7   4  -1      347.54      332.87     10.69 o 
   8   4  -1      606.76      594.24     16.21 o 
   9   4  -1      282.50      286.32     11.58 o 
  10   4  -1      151.05      152.05      7.66 o 
  11   4  -1      240.70      229.04      9.93 o 
  12   4  -1      799.85      764.95     20.68 o 
  13   4  -1      180.71      157.29      8.53 o 
  14   4  -1       35.42       40.88      6.82 o 
  15   4  -1       52.49       53.94      5.52 o 
  16   4  -1      197.02      210.44     10.98 o 
  17   4  -1       25.91       38.50      4.94 o 
  18   4  -1        0.57        6.00      3.14 o 
  19   4  -1       31.75       28.54      6.98 o 
  20   4  -1        4.13        9.12      3.78 o 
 -19   5  -1       72.10       73.34      6.80 o 
 -18   5  -1       48.69       53.98      5.73 o 
 -17   5  -1        0.62        7.23      3.04 o 
 -16   5  -1      151.65      147.97     17.34 o 
 -15   5  -1       46.75       44.50      5.11 o 
 -14   5  -1      120.31      101.80      8.96 o 
 -13   5  -1      175.39      176.53      9.12 o 
 -12   5  -1      477.83      451.40     15.16 o 
 -11   5  -1      247.62      240.85     10.17 o 
 -10   5  -1      737.10      731.33     19.17 o 
  -9   5  -1      926.85      905.64     21.50 o 
  -8   5  -1      171.40      168.29      4.97 o 
  -7   5  -1      199.73      214.31      9.09 o 
  -6   5  -1      282.46      269.92      6.60 o 
  -5   5  -1      664.12      660.10     12.93 o 
  -4   5  -1       91.43      102.05      4.11 o 
  -3   5  -1      281.91      318.01      8.00 o 
  -2   5  -1     1077.98     1059.48     17.98 o 
  -1   5  -1      193.93      197.28      5.62 o 
   0   5  -1       44.83       42.65      3.53 o 
   1   5  -1      437.44      433.01      8.61 o 
   2   5  -1      186.81      181.55      4.67 o 
   3   5  -1     1106.93     1133.38     15.55 o 
   4   5  -1      581.88      561.83     10.32 o 
   5   5  -1      563.93      550.12     15.10 o 
   6   5  -1      123.68      128.66      6.79 o 
   7   5  -1      626.01      589.64     20.38 o 
   8   5  -1       72.48       70.09      5.17 o 
   9   5  -1       38.66       35.56      6.33 o 
  10   5  -1      884.95      842.21     22.19 o 
  11   5  -1      934.17      929.05     23.99 o 
  12   5  -1       18.99       23.95      4.35 o 
  13   5  -1      267.58      249.78     11.38 o 
  14   5  -1      188.80      170.29      9.64 o 
  15   5  -1       29.61       30.26      4.70 o 
  16   5  -1       12.47       22.18      7.39 o 
  17   5  -1      127.50      130.56      8.94 o 
  18   5  -1       85.53       97.81     14.05 o 
  19   5  -1       13.30       13.86      3.95 o 
 -18   6  -1        5.65        8.79      3.71 o 
 -17   6  -1       26.86       31.63      4.70 o 
 -16   6  -1       35.80       35.84      4.47 o 
 -15   6  -1       31.46       30.14      4.76 o 
 -14   6  -1      292.09      253.97     11.68 o 
 -13   6  -1      129.90      102.86      7.32 o 
 -12   6  -1       83.36       62.63      5.63 o 
 -11   6  -1      118.01      123.74     11.91 o 
 -10   6  -1      321.80      275.73     21.94 o 
  -9   6  -1       48.96       38.54      4.47 o 
  -8   6  -1      441.10      439.66     13.65 o 
  -7   6  -1      145.23      128.92      6.91 o 
  -6   6  -1      143.73      124.32      6.56 o 
  -5   6  -1      137.44      129.20      6.56 o 
  -4   6  -1      342.75      345.18     10.74 o 
  -3   6  -1      237.50      222.68      8.67 o 
  -2   6  -1       27.06       26.48      2.59 o 
  -1   6  -1     1071.00     1094.26     18.05 o 
   0   6  -1      782.71      805.25     18.07 o 
   1   6  -1      326.83      336.67     10.11 o 
   2   6  -1      595.73      592.28     22.21 o 
   3   6  -1      381.72      342.46      6.66 o 
   4   6  -1       14.89       23.70      2.71 o 
   5   6  -1      260.23      233.67      9.64 o 
   6   6  -1      336.12      332.09     22.92 o 
   7   6  -1       24.30       22.96      3.65 o 
   8   6  -1       31.17       30.15      4.11 o 
   9   6  -1      535.45      477.74     15.63 o 
  10   6  -1      148.28      138.62     13.31 o 
  11   6  -1      390.24      334.53     13.24 o 
  12   6  -1       59.44       59.93      8.63 o 
  13   6  -1      366.57      309.85     13.18 o 
  14   6  -1      271.91      240.11     11.67 o 
  15   6  -1      193.12      164.27     12.98 o 
  16   6  -1       52.61       64.49      6.22 o 
  17   6  -1       30.14       31.34      4.70 o 
  18   6  -1        5.18       11.36      3.76 o 
 -17   7  -1       28.55       28.57      6.16 o 
 -16   7  -1       27.51       27.45      4.41 o 
 -15   7  -1       94.30      105.28      7.84 o 
 -14   7  -1       40.63       44.67      5.05 o 
 -13   7  -1      200.45      211.11     10.68 o 
 -12   7  -1      152.33      147.42     14.21 o 
 -11   7  -1       21.73       17.57      3.83 o 
 -10   7  -1      192.48      178.23     12.82 o 
  -9   7  -1      361.66      308.35     12.08 o 
  -8   7  -1      383.99      355.38     18.90 o 
  -7   7  -1      393.30      364.66     12.65 o 
  -6   7  -1      481.85      460.03     14.54 o 
  -5   7  -1      541.01      498.84     14.64 o 
  -4   7  -1      115.36      105.25      5.98 o 
  -3   7  -1     1198.36     1193.72     21.21 o 
  -2   7  -1      774.18      758.98     15.23 o 
  -1   7  -1      625.20      646.45     13.39 o 
   0   7  -1      347.06      340.32     14.56 o 
   1   7  -1     1456.51     1527.94     24.62 o 
   2   7  -1      295.01      307.23      7.48 o 
   3   7  -1      231.17      215.96      5.32 o 
   4   7  -1     1983.58     1969.38     41.36 o 
   5   7  -1      411.73      381.22     13.82 o 
   6   7  -1      295.18      264.41     11.15 o 
   7   7  -1      139.00      139.97      8.25 o 
   8   7  -1      898.97      814.98     22.83 o 
   9   7  -1       56.21       59.23      5.75 o 
  10   7  -1       70.78       85.04      6.68 o 
  11   7  -1      316.85      292.41     18.81 o 
  12   7  -1      181.24      167.38      9.81 o 
  13   7  -1       17.76       18.27      4.09 o 
  14   7  -1       36.29       33.81      4.93 o 
  15   7  -1      152.00      151.88      9.64 o 
  16   7  -1       17.43       18.56      4.01 o 
  17   7  -1        5.27       14.96      3.63 o 
 -15   8  -1       63.93       62.81      6.33 o 
 -14   8  -1      206.60      222.60     12.98 o 
 -13   8  -1       37.36       43.98      5.28 o 
 -12   8  -1       48.73       59.60      5.98 o 
 -11   8  -1       70.42       80.54     11.26 o 
 -10   8  -1      107.60      116.64      7.67 o 
  -9   8  -1        6.25       12.20      3.25 o 
  -8   8  -1      240.86      249.43     17.66 o 
  -7   8  -1      396.62      380.64     13.47 o 
  -6   8  -1       17.26       23.16      3.60 o 
  -5   8  -1       64.53       65.69      5.17 o 
  -4   8  -1      223.49      218.85      9.05 o 
  -3   8  -1      652.31      628.86     16.56 o 
  -2   8  -1      568.86      546.20     12.84 o 
  -1   8  -1      464.15      456.70     11.09 o 
   0   8  -1      511.58      513.78     18.12 o 
   1   8  -1      185.22      186.07      9.13 o 
   2   8  -1      318.94      320.91     18.40 o 
   3   8  -1      686.33      654.97     19.98 o 
   4   8  -1      260.46      245.91     11.50 o 
   5   8  -1       67.92       58.15      5.74 o 
   6   8  -1      144.21      146.92      8.77 o 
   7   8  -1      230.19      223.72     10.92 o 
   8   8  -1       10.36        9.12      3.25 o 
   9   8  -1      179.27      184.78     10.11 o 
  10   8  -1      159.72      150.73     17.66 o 
  11   8  -1        4.08       11.55      4.77 o 
  12   8  -1       40.82       35.26      5.08 o 
  13   8  -1      169.64      166.45     10.22 o 
  14   8  -1       45.91       57.59      9.45 o 
  15   8  -1       62.38       75.78      6.97 o 
  16   8  -1      110.76      102.82      8.42 o 
 -14   9  -1        0.79       11.59      3.88 o 
 -13   9  -1       94.52      100.34      9.20 o 
 -12   9  -1       38.02       35.72      6.24 o 
 -11   9  -1       11.72       16.18      4.35 o 
 -10   9  -1        2.46        6.10      2.84 o 
  -9   9  -1      103.44      116.45      9.61 o 
  -8   9  -1       78.45       79.37      8.87 o 
  -7   9  -1       34.85       27.67      3.83 o 
  -6   9  -1       51.93       59.28      5.05 o 
  -5   9  -1       56.46       60.22      5.05 o 
  -4   9  -1       12.30       13.75      2.96 o 
  -3   9  -1       45.79       56.38      4.93 o 
  -2   9  -1      393.57      404.92     11.05 o 
  -1   9  -1      124.86      123.36     10.52 o 
   0   9  -1        6.05        7.23      4.77 o 
   1   9  -1       10.34       13.80      5.26 o 
   2   9  -1      339.61      321.08     19.55 o 
   3   9  -1      116.35      111.57      8.25 o 
   4   9  -1      116.37      108.24      8.07 o 
   5   9  -1      140.70      136.66      9.12 o 
   6   9  -1       34.38       30.95      4.56 o 
   7   9  -1       16.24       17.79      3.95 o 
   8   9  -1      222.46      209.51     11.21 o 
   9   9  -1       17.06       17.78      4.18 o 
  10   9  -1      130.32      137.92     18.49 o 
  11   9  -1       40.62       39.42      5.40 o 
  12   9  -1       65.73       67.37      9.94 o 
  13   9  -1        6.04       10.24      3.66 o 
  14   9  -1       86.90       96.85      8.13 o 
 -11  10  -1       89.88       87.67      7.26 o 
 -10  10  -1       91.77      104.85      7.67 o 
  -9  10  -1       16.20       22.98      3.95 o 
  -8  10  -1      178.32      167.26      9.64 o 
  -7  10  -1      225.08      238.37     14.30 o 
  -6  10  -1       16.78       16.55      3.01 o 
  -5  10  -1       16.18       22.86      5.50 o 
  -4  10  -1      118.70      119.24      7.14 o 
  -3  10  -1      102.29      112.00      6.44 o 
  -1  10  -1      145.98      142.96     13.15 o 
   0  10  -1       28.07       26.13      7.39 o 
   1  10  -1       22.51       17.42      5.75 o 
   2  10  -1       39.05       45.52      5.85 o 
   3  10  -1      195.30      209.30     11.56 o 
   4  10  -1       15.99       17.79      4.46 o 
   5  10  -1       78.50       78.94      7.32 o 
   6  10  -1       39.80       41.55      5.24 o 
   7  10  -1      131.02      143.60      9.70 o 
   8  10  -1       12.38       20.89      4.45 o 
   9  10  -1      190.02      210.23     14.71 o 
  10  10  -1       81.40       94.90      7.96 o 
  11  10  -1        9.39        7.27      3.65 o 
  12  10  -1       38.39       41.35      6.90 o 
  -8  11  -1       51.30       48.26      5.17 o 
  -7  11  -1       58.03       68.75      7.15 o 
  -6  11  -1       38.33       46.69      9.12 o 
  -5  11  -1       54.96       61.13      5.75 o 
  -1  11  -1       12.57       17.91      6.90 o 
   0  11  -1       43.16       47.82      9.37 o 
   1  11  -1       83.76       84.80      7.95 o 
   2  11  -1       55.93       59.20      6.66 o 
   3  11  -1       52.23       57.43     14.46 o 
   4  11  -1      199.51      203.12     12.06 o 
   5  11  -1       49.82       51.10      9.45 o 
   6  11  -1       63.83       73.39      7.31 o 
   7  11  -1       10.32       15.29      8.22 o 
   8  11  -1       90.69       86.61      7.84 o 
 -18   0   0       91.22      108.45      8.54 o 
 -17   0   0      317.51      314.71     10.92 o 
 -16   0   0       54.34       63.81      4.59 o 
 -15   0   0       16.36       13.92      2.61 o 
 -14   0   0        4.87        6.33      2.09 o 
 -13   0   0      825.26      777.37     17.72 o 
 -12   0   0      152.13      148.97      6.10 o 
 -11   0   0      393.25      381.92     10.28 o 
 -10   0   0      872.30      875.24     18.01 o 
  -9   0   0      173.65      181.03     15.28 o 
  -8   0   0      254.05      279.28      7.55 o 
  -7   0   0     4226.40     4098.65     65.47 o 
  -6   0   0     1751.92     1720.33     60.63 o 
  -5   0   0       83.14       87.15      3.19 o 
  -4   0   0     6760.61     7002.75    139.42 o 
  -3   0   0     4601.23     4651.00    107.63 o 
  -2   0   0     6279.96     6050.01    136.71 o 
   2   0   0     6279.97     6230.26    142.13 o 
   3   0   0     4594.92     4674.34    108.29 o 
   4   0   0     6759.79     7011.43    161.85 o 
   5   0   0       83.17       88.07      5.26 o 
   6   0   0     1752.19     1766.41     44.86 o 
   7   0   0     4225.91     4000.15     98.26 o 
   8   0   0      253.09      279.83     12.32 o 
   9   0   0      175.93      197.51     10.52 o 
  10   0   0      876.32      870.55     28.59 o 
  11   0   0      395.08      386.31     17.09 o 
  12   0   0      151.47      133.10     10.02 o 
  13   0   0      825.48      792.34     28.76 o 
  14   0   0        5.70        7.23      3.94 o 
  15   0   0       16.47       20.21      4.77 o 
  16   0   0       52.36       60.63      8.38 o 
  17   0   0      317.21      325.68     19.06 o 
  18   0   0       91.20      100.40     10.68 o 
  19   0   0      127.73      137.37     12.32 o 
  20   0   0        4.17        8.71      4.77 o 
  21   0   0       45.85       52.91      8.38 o 
 -19   1   0        1.97       12.98      4.27 o 
 -18   1   0      301.97      311.72     11.74 o 
 -17   1   0       50.15       43.04      7.64 o 
 -16   1   0       42.19       44.85      3.79 o 
 -15   1   0        9.49       12.39      1.77 o 
 -14   1   0       13.01       17.91      2.94 o 
 -13   1   0        6.59       11.95      1.66 o 
 -12   1   0      948.69      923.83     22.57 o 
 -11   1   0     1244.90     1294.82     17.58 o 
 -10   1   0        2.07        3.15      1.07 o 
  -9   1   0       99.77       90.20      2.87 o 
  -8   1   0     2040.52     2072.36     25.18 o 
  -7   1   0     1201.43     1234.10     15.65 o 
  -6   1   0      337.64      297.61      5.68 o 
  -5   1   0    16093.92    16161.27    175.49 o 
  -4   1   0     2370.36     2542.30     29.07 o 
  -3   1   0     1223.59     1221.10     14.66 o 
  -2   1   0     2803.19     2978.80     39.46 o 
  -1   1   0     2729.08     2962.35     33.56 o 
   0   1   0        0.15       -0.52      0.52 o 
   1   1   0     2727.75     2912.76     34.29 o 
   2   1   0     2810.34     2906.21     40.10 o 
   3   1   0     1224.18     1204.93     29.49 o 
   4   1   0     2370.77     2536.99     43.46 o 
   5   1   0    16092.04    16006.18    418.02 o 
   6   1   0      337.50      307.07      8.42 o 
   7   1   0     1200.04     1220.03     24.40 o 
   8   1   0     2035.64     2093.03     38.81 o 
   9   1   0       99.10       86.57      4.94 o 
  10   1   0        2.15        4.99      2.50 o 
  11   1   0     1242.10     1263.29     27.77 o 
  12   1   0      946.69      937.70     22.48 o 
  13   1   0        5.45        3.46      2.90 o 
  14   1   0       15.26        8.25      2.99 o 
  15   1   0       11.40        7.89      5.09 o 
  16   1   0       42.25       48.04      5.16 o 
  17   1   0       50.32       47.18      5.29 o 
  18   1   0      302.43      307.63     13.30 o 
  19   1   0        1.56       11.13      3.70 o 
  20   1   0       30.86       45.20      5.57 o 
  21   1   0       42.05       51.29      5.75 o 
 -21   2   0       45.82       48.97      5.42 o 
 -20   2   0      241.26      268.29     11.44 o 
 -19   2   0        2.94        4.75      2.88 o 
 -18   2   0       12.35       15.49      4.03 o 
 -17   2   0      364.32      396.49     13.59 o 
 -16   2   0      497.09      477.78     14.93 o 
 -15   2   0       52.06       57.24      4.94 o 
 -14   2   0       50.53       54.31      3.62 o 
 -13   2   0     1486.64     1435.01     23.47 o 
 -12   2   0      204.52      197.18      4.85 o 
 -11   2   0      402.97      411.20      8.40 o 
 -10   2   0      288.92      267.22      5.44 o 
  -9   2   0      408.39      468.92      9.19 o 
  -8   2   0      339.24      387.23      7.76 o 
  -7   2   0        3.92        1.17      1.29 o 
  -6   2   0     5802.95     6052.34     79.70 o 
  -5   2   0     1854.73     1971.12     30.63 o 
  -4   2   0      312.92      312.41      6.54 o 
  -3   2   0       65.28       79.79      2.27 o 
  -2   2   0      579.83      645.00     11.53 o 
  -1   2   0     4402.80     4602.81     66.14 o 
   0   2   0     4117.82     4454.54     71.54 o 
   1   2   0     4406.31     4847.06     61.55 o 
   2   2   0      578.43      663.27     10.17 o 
   3   2   0       67.98       83.54      2.23 o 
   4   2   0      317.00      309.77      5.70 o 
   5   2   0     1857.70     1944.73     35.08 o 
   6   2   0     5801.79     6125.08     89.76 o 
   7   2   0        5.91        1.21      1.04 o 
   8   2   0      336.73      377.97     10.51 o 
   9   2   0      412.74      456.43     12.78 o 
  10   2   0      292.82      258.41      9.47 o 
  11   2   0      404.15      396.95     12.66 o 
  12   2   0      204.24      189.44      8.71 o 
  13   2   0     1485.92     1470.30     32.24 o 
  14   2   0       50.02       47.21      5.17 o 
  15   2   0       51.80       47.39      5.16 o 
  16   2   0      495.89      476.33     16.50 o 
  17   2   0      363.46      375.47     14.75 o 
  18   2   0       11.68       18.74      3.95 o 
  19   2   0        3.25        6.33      6.33 o 
  20   2   0      241.57      273.20     13.31 o 
  21   2   0       45.65       57.02      5.81 o 
 -21   3   0       48.96       59.87      5.40 o 
 -20   3   0       39.45       35.88      9.69 o 
 -19   3   0      207.37      223.92     10.74 o 
 -18   3   0       20.82       28.19      3.81 o 
 -17   3   0      198.45      200.83      9.70 o 
 -16   3   0      134.78      139.81      7.90 o 
 -15   3   0      308.29      296.78     11.56 o 
 -14   3   0      119.44      117.51      7.07 o 
 -13   3   0       69.80       58.16      4.94 o 
 -12   3   0      794.83      770.56     19.17 o 
 -11   3   0      395.41      430.06     16.39 o 
 -10   3   0      357.26      374.89     21.67 o 
  -9   3   0       17.88       20.60      1.69 o 
  -8   3   0      676.18      705.28     12.02 o 
  -7   3   0     2220.50     2510.50     34.45 o 
  -6   3   0     5714.64     6072.43     78.25 o 
  -5   3   0     2087.65     2300.90     31.66 o 
  -4   3   0      792.48      769.99     12.10 o 
  -3   3   0      189.81      209.77      6.22 o 
  -2   3   0      741.74      752.66     12.38 o 
  -1   3   0     2201.83     2340.37     32.43 o 
   0   3   0       20.58       19.11      1.97 o 
   1   3   0     2198.72     2370.35     32.75 o 
   2   3   0      739.52      755.83     11.45 o 
   3   3   0      189.59      197.19      4.48 o 
   4   3   0      792.02      774.36     12.43 o 
   5   3   0     2091.35     2304.06     32.64 o 
   6   3   0     5721.04     5961.98     80.74 o 
   7   3   0     2215.28     2448.48     35.33 o 
   8   3   0      676.50      673.14     12.03 o 
   9   3   0       18.23       18.17      3.39 o 
  10   3   0      359.50      372.81      8.19 o 
  11   3   0      395.09      406.99      9.09 o 
  12   3   0      796.75      773.79     23.09 o 
  13   3   0       69.87       69.87      6.41 o 
  14   3   0      121.18      117.96      7.55 o 
  15   3   0      311.00      302.66     12.60 o 
  16   3   0      135.97      135.74     11.34 o 
  17   3   0      197.55      199.52     10.39 o 
  18   3   0       19.68       25.74      4.11 o 
  19   3   0      208.17      225.36     11.67 o 
  20   3   0       39.14       41.36      5.26 o 
  21   3   0       48.57       57.19      5.93 o 
 -20   4   0        3.20       11.91      3.30 o 
 -19   4   0        6.43       14.21      3.25 o 
 -18   4   0       76.24       83.88      6.50 o 
 -17   4   0       88.16      103.33      8.13 o 
 -16   4   0      101.90      105.41     11.67 o 
 -15   4   0        6.50        7.97      4.19 o 
 -14   4   0      485.37      476.37     15.28 o 
 -13   4   0        5.62        6.16      3.20 o 
 -12   4   0      175.76      150.19     11.01 o 
 -11   4   0      865.09      811.69     19.98 o 
 -10   4   0        0.53        1.28      2.32 o 
  -9   4   0       38.93       42.47      5.44 o 
  -8   4   0       93.54       93.62      7.00 o 
  -7   4   0     1352.95     1327.40     23.07 o 
  -6   4   0       16.15       16.38      1.95 o 
  -5   4   0      808.21      989.03     20.51 o 
  -4   4   0      381.85      439.29     11.10 o 
  -3   4   0      707.97      885.21     18.18 o 
  -2   4   0       55.84       58.42      3.04 o 
  -1   4   0      840.12      900.29     14.68 o 
   0   4   0      385.17      398.38     15.94 o 
   1   4   0      840.56      893.08     14.16 o 
   2   4   0       58.58       60.32      2.37 o 
   3   4   0      715.52      902.32     12.35 o 
   4   4   0      383.17      423.69      6.80 o 
   5   4   0      814.75      996.52     18.49 o 
   6   4   0       20.00       12.50      2.73 o 
   7   4   0     1352.05     1291.01     33.19 o 
   8   4   0       93.22       89.76      5.58 o 
   9   4   0       39.60       30.15      3.83 o 
  10   4   0        1.74        4.94      2.66 o 
  11   4   0      867.66      783.86     20.62 o 
  12   4   0      173.98      157.60     13.72 o 
  13   4   0        3.81        3.47      2.80 o 
  14   4   0      486.34      476.82     16.09 o 
  15   4   0        6.28        4.77      3.25 o 
  16   4   0      101.86       99.13      7.32 o 
  17   4   0       87.28      103.58      7.43 o 
  18   4   0       76.54       86.18      8.71 o 
  19   4   0        6.88       18.32      3.93 o 
  20   4   0        3.64        8.55      3.60 o 
 -19   5   0       38.20       49.48      5.40 o 
 -18   5   0       48.62       55.81      7.97 o 
 -17   5   0       27.72       27.71      4.11 o 
 -16   5   0       48.49       47.18      5.34 o 
 -15   5   0       12.91       17.12      3.48 o 
 -14   5   0      201.01      186.92      9.53 o 
 -13   5   0      741.05      692.08     20.21 o 
 -12   5   0      506.22      459.08     14.99 o 
 -11   5   0       31.29       29.61      4.30 o 
 -10   5   0       41.29       31.65      3.83 o 
  -9   5   0      332.29      313.38     10.92 o 
  -8   5   0       13.15        9.91      2.84 o 
  -7   5   0      163.01      143.55      9.04 o 
  -6   5   0      463.70      434.24     12.37 o 
  -5   5   0      969.96     1052.02     23.00 o 
  -4   5   0      674.45      691.36     16.15 o 
  -3   5   0      223.39      246.91      8.07 o 
  -2   5   0       93.72       92.06      4.62 o 
  -1   5   0      592.89      693.05     12.68 o 
   0   5   0       12.91       10.31      2.79 o 
   1   5   0      588.99      696.54     12.23 o 
   2   5   0       88.41       83.45      3.15 o 
   3   5   0      225.98      255.02      5.68 o 
   4   5   0      668.10      710.48     10.54 o 
   5   5   0      966.69     1081.81     14.69 o 
   6   5   0      466.00      440.93      8.82 o 
   7   5   0      160.24      133.16     14.71 o 
   8   5   0       11.91       14.01      3.13 o 
   9   5   0      332.63      303.04     12.65 o 
  10   5   0       40.73       47.36      4.64 o 
  11   5   0       34.74       35.40      4.53 o 
  12   5   0      504.71      470.37     15.69 o 
  13   5   0      745.56      700.77     20.45 o 
  14   5   0      200.09      182.80      9.82 o 
  15   5   0       13.04       21.84      3.88 o 
  16   5   0       48.61       44.74      6.16 o 
  17   5   0       27.14       31.50      5.83 o 
  18   5   0       48.25       48.06      5.51 o 
  19   5   0       38.47       40.37      5.12 o 
 -18   6   0       53.30       61.01      6.20 o 
 -17   6   0        4.17        5.32      3.24 o 
 -16   6   0        0.59        2.29      3.25 o 
 -15   6   0      233.03      195.55     10.39 o 
 -14   6   0       24.12       23.80      4.07 o 
 -13   6   0      200.47      200.14      9.93 o 
 -12   6   0       18.66       17.18      3.37 o 
 -11   6   0       69.08       54.37      5.29 o 
 -10   6   0        4.16        6.59      3.37 o 
  -9   6   0      403.95      385.74     13.01 o 
  -8   6   0       35.42       24.30      3.66 o 
  -7   6   0        9.36        5.53      2.48 o 
  -6   6   0      100.91       80.69      5.29 o 
  -5   6   0       67.74       66.75      4.76 o 
  -4   6   0      270.94      271.05      9.24 o 
  -3   6   0        9.81       13.29      2.55 o 
  -2   6   0       52.47       46.79      3.57 o 
  -1   6   0      136.59      118.90      4.56 o 
   0   6   0      738.12      780.86     17.97 o 
   1   6   0      136.61      115.39      4.20 o 
   2   6   0       52.77       52.38      2.73 o 
   3   6   0       12.30       15.95      2.40 o 
   4   6   0      272.99      265.55      9.34 o 
   5   6   0       65.04       67.06      2.26 o 
   6   6   0      100.31       79.20      9.28 o 
   7   6   0        7.43       10.84      3.02 o 
   8   6   0       36.23       35.95      4.23 o 
   9   6   0      399.57      375.51     14.95 o 
  10   6   0        3.40       -0.99      2.48 o 
  11   6   0       66.47       61.40      8.22 o 
  12   6   0       17.32       14.89      3.66 o 
  13   6   0      197.77      196.85     10.28 o 
  14   6   0       23.05       23.61      4.06 o 
  15   6   0      229.38      234.27     11.50 o 
  16   6   0        0.89        5.47      6.41 o 
  17   6   0        3.94        8.05      3.49 o 
  18   6   0       54.43       67.84      6.50 o 
 -17   7   0       34.19       33.56      4.86 o 
 -16   7   0        7.65        8.77      6.41 o 
 -15   7   0       10.58       12.45      3.51 o 
 -14   7   0       30.03       29.08      4.29 o 
 -13   7   0       33.88       38.63      4.64 o 
 -12   7   0       28.49       30.18      4.24 o 
 -11   7   0       93.76       84.86      7.48 o 
 -10   7   0      104.62       88.17      6.98 o 
  -9   7   0       28.96       25.87      3.81 o 
  -8   7   0      174.12      162.26     12.16 o 
  -7   7   0       33.42       37.35      4.35 o 
  -6   7   0       28.96       23.51      3.60 o 
  -5   7   0       11.47        6.30      2.83 o 
  -4   7   0       65.48       56.66      7.97 o 
  -3   7   0      732.92      745.84     17.89 o 
  -2   7   0      127.66      115.53      5.15 o 
  -1   7   0      132.03      126.48      5.57 o 
   0   7   0      102.75      109.50      5.98 o 
   1   7   0      130.65      125.34      4.82 o 
   2   7   0      123.80      121.34      4.53 o 
   3   7   0      720.09      733.18     13.54 o 
   4   7   0       66.66       61.40      5.52 o 
   5   7   0       11.35        5.02      3.04 o 
   6   7   0       26.93       26.71      3.95 o 
   7   7   0       35.17       30.67      4.18 o 
   8   7   0      173.44      151.84     10.02 o 
   9   7   0       28.60       27.37      4.16 o 
  10   7   0      101.48       85.47      6.67 o 
  11   7   0       93.01       85.41      9.86 o 
  12   7   0       28.68       29.10      5.01 o 
  13   7   0       34.60       36.81      4.70 o 
  14   7   0       29.91       32.46      4.49 o 
  15   7   0       10.93       20.48      3.93 o 
  16   7   0        6.97        5.61      3.70 o 
  17   7   0       35.43       36.12      4.76 o 
 -16   8   0        9.01       16.19      3.89 o 
 -15   8   0       13.43       17.86      6.16 o 
 -14   8   0       23.25       25.72      4.16 o 
 -13   8   0        6.41        6.07      3.13 o 
 -12   8   0       11.99       11.22      3.54 o 
 -11   8   0        3.88        4.87      2.78 o 
 -10   8   0        7.19        9.10      3.19 o 
  -9   8   0       53.23       49.27      4.99 o 
  -8   8   0       28.44       27.59      4.11 o 
  -7   8   0      160.60      151.42      8.07 o 
  -6   8   0       16.75       17.09      3.41 o 
  -5   8   0      219.85      203.27      9.00 o 
  -4   8   0       13.07       11.33      3.08 o 
  -3   8   0      399.23      405.83     12.43 o 
  -2   8   0       71.87       76.49      5.17 o 
  -1   8   0      258.55      260.84     13.57 o 
   0   8   0     1297.02     1279.04     28.23 o 
   1   8   0      264.99      277.34      7.93 o 
   2   8   0       68.86       75.89      6.24 o 
   3   8   0      396.76      382.53     14.52 o 
   4   8   0       13.79       12.91      3.54 o 
   5   8   0      226.07      206.75     16.60 o 
   6   8   0       16.70        8.92      4.77 o 
   7   8   0      161.94      156.58      9.05 o 
   8   8   0       28.30       23.87      4.30 o 
   9   8   0       54.92       51.70      5.51 o 
  10   8   0        7.32       10.45      4.52 o 
  11   8   0        3.42        8.76      3.01 o 
  12   8   0       12.63       21.95      4.02 o 
  13   8   0        6.51       10.99      3.35 o 
  14   8   0       22.35       29.50      6.24 o 
  15   8   0       13.45       13.60      3.37 o 
  16   8   0        8.93       15.51      3.76 o 
 -14   9   0       34.30       44.93      5.81 o 
 -13   9   0       15.63       24.91      4.24 o 
 -12   9   0        9.28       10.06      3.43 o 
 -11   9   0        3.31        7.14      2.76 o 
 -10   9   0       52.46       56.36      5.57 o 
  -9   9   0      145.52      149.88      8.65 o 
  -8   9   0       24.76       26.81      3.95 o 
  -7   9   0       34.93       37.49      4.85 o 
  -6   9   0        4.34       13.56      2.71 o 
  -5   9   0        7.80        8.63      2.76 o 
  -4   9   0       18.14       18.54      3.08 o 
  -3   9   0       64.53       78.78      8.30 o 
  -2   9   0       50.60       50.89      3.81 o 
  -1   9   0       33.84       38.79      3.31 o 
   0   9   0        5.00        7.21      2.73 o 
   1   9   0       35.33       36.15      7.07 o 
   2   9   0       49.82       48.15      7.89 o 
   3   9   0       62.17       63.84      6.27 o 
   4   9   0       17.50       26.81      4.42 o 
   5   9   0        7.75        7.15      3.48 o 
   6   9   0        4.37        6.63      3.08 o 
   7   9   0       32.47       29.77      5.26 o 
   8   9   0       24.05       23.93      4.28 o 
   9   9   0      143.01      139.88     12.82 o 
  10   9   0       54.87       66.05      6.27 o 
  11   9   0        3.06        9.90      3.54 o 
  12   9   0        9.59        7.86      3.61 o 
  13   9   0       14.84       25.42      8.87 o 
  14   9   0       35.48       44.25      5.51 o 
 -11  10   0       11.53       16.80      3.83 o 
 -10  10   0       60.02       65.58      6.03 o 
  -9  10   0       66.26       57.60      5.69 o 
  -8  10   0      121.74      129.51     10.27 o 
  -7  10   0       44.18       45.53      4.94 o 
  -6  10   0       16.41       19.59      5.34 o 
  -5  10   0       65.53       57.66      5.10 o 
  -4  10   0       30.17       28.87      5.75 o 
  -3  10   0      184.12      183.35      8.54 o 
  -1  10   0       46.04       51.76      8.87 o 
   0  10   0       52.76       55.54      9.20 o 
   1  10   0       44.44       41.24      7.72 o 
   2  10   0       56.10       45.68      8.05 o 
   3  10   0      185.24      175.65     10.63 o 
   4  10   0       29.70       29.72      4.88 o 
   5  10   0       68.33       59.95      6.22 o 
   6  10   0       16.49       11.72      3.53 o 
   7  10   0       43.85       49.24      5.96 o 
   8  10   0      118.98      135.01      9.52 o 
   9  10   0       67.45       63.27      6.45 o 
  10  10   0       59.82       57.68      6.33 o 
  11  10   0       12.06       13.77      6.49 o 
  12  10   0       30.94       44.67      5.56 o 
  -8  11   0       29.08       26.77      4.18 o 
  -7  11   0       12.01       21.55      5.09 o 
  -6  11   0       10.66       18.98      3.19 o 
  -5  11   0        7.03       12.75      2.41 o 
   0  11   0        7.22       13.97      5.75 o 
   1  11   0        5.40        7.39      4.93 o 
   2  11   0       54.01       68.00      6.97 o 
   3  11   0       44.47       51.99      9.20 o 
   4  11   0      124.69      140.52      9.99 o 
   5  11   0        6.04        7.03      3.54 o 
   6  11   0       11.74       20.96      5.75 o 
   7  11   0       11.29        7.78      3.60 o 
   8  11   0       28.68       25.55      4.75 o 
   1  12   0       57.07       57.84     10.19 o 
 -19   1   1       20.73       29.08      4.11 o 
 -18   1   1       43.98       48.35      4.46 o 
 -17   1   1       62.67       72.91      5.34 o 
 -16   1   1       42.65       47.23      5.34 o 
 -15   1   1      107.29      115.32      4.76 o 
 -14   1   1       73.35       73.23      3.10 o 
 -13   1   1       22.93       24.70      1.85 o 
 -12   1   1       14.86       16.92      2.16 o 
 -11   1   1      200.76      221.70      5.05 o 
 -10   1   1        2.99        4.55      1.55 o 
  -9   1   1      176.07      188.82      4.17 o 
  -8   1   1      609.57      601.15      8.92 o 
  -7   1   1       43.01       50.17      1.88 o 
  -6   1   1      422.65      453.20      6.62 o 
  -5   1   1      191.05      176.54      3.18 o 
  -4   1   1     3107.59     3140.50     38.80 o 
  -3   1   1     9345.82     9962.58    108.71 o 
  -2   1   1     3316.89     3332.12     37.54 o 
  -1   1   1     1145.22     1215.90     15.83 o 
   0   1   1      306.28      318.86      6.33 o 
   1   1   1      613.08      605.67     38.12 o 
   2   1   1     7579.29     7729.51    125.60 o 
   3   1   1     7527.68     7742.43    124.44 o 
   4   1   1      786.72      748.50     14.75 o 
   5   1   1      266.41      286.01     14.05 o 
   6   1   1      274.43      284.27      7.84 o 
   7   1   1      452.10      473.09     13.88 o 
   8   1   1       29.97       28.88      3.02 o 
   9   1   1      153.27      170.05      7.31 o 
  10   1   1      110.81      123.42      6.04 o 
  11   1   1       85.09       87.08      8.30 o 
  12   1   1       29.14       24.74      3.54 o 
  13   1   1        7.11        6.00      2.67 o 
  14   1   1      139.67      131.09      7.36 o 
  15   1   1       32.99       28.92      4.24 o 
  16   1   1       28.61       28.43      4.01 o 
  17   1   1       22.63       25.70      4.11 o 
  18   1   1       59.57       68.27      6.04 o 
  19   1   1        8.73       11.45      8.79 o 
  20   1   1       12.92       18.28      3.70 o 
  21   1   1       88.29      104.11      7.26 o 
 -20   2   1       63.10       69.95      5.08 o 
 -19   2   1       75.30       78.35      5.91 o 
 -18   2   1      116.61      108.55      6.97 o 
 -17   2   1      419.71      400.40     24.98 o 
 -16   2   1      183.42      174.94      8.42 o 
 -15   2   1       54.42       54.03      6.16 o 
 -14   2   1      299.91      284.64     10.40 o 
 -13   2   1      528.34      529.29     10.95 o 
 -12   2   1       19.56       19.91      1.88 o 
 -11   2   1      274.84      283.61      8.25 o 
 -10   2   1      374.06      382.62      6.68 o 
  -9   2   1      189.10      190.48      4.00 o 
  -8   2   1      196.53      197.34      3.86 o 
  -7   2   1      631.85      656.31      8.96 o 
  -6   2   1     1965.82     1981.10     24.24 o 
  -5   2   1      394.74      406.10      9.70 o 
  -4   2   1     1974.96     2061.68     34.74 o 
  -3   2   1     3749.95     3917.69     62.57 o 
  -2   2   1      241.67      242.86      6.10 o 
  -1   2   1       14.16       14.32      1.80 o 
   0   2   1     1096.93     1087.89     20.38 o 
   1   2   1      179.63      185.51      7.72 o 
   2   2   1     1651.85     1765.59     42.89 o 
   3   2   1     3864.04     4023.17     53.54 o 
   4   2   1     1067.87     1121.55     16.76 o 
   5   2   1      735.01      730.68     11.87 o 
   6   2   1     1317.17     1383.48     20.70 o 
   7   2   1      491.29      520.67      7.86 o 
   8   2   1      383.48      400.01      6.73 o 
   9   2   1      204.99      213.99      4.68 o 
  10   2   1      230.25      236.43      5.15 o 
  11   2   1      471.52      457.88      8.17 o 
  12   2   1      396.75      391.87     10.29 o 
  13   2   1      126.52      121.67      4.06 o 
  14   2   1      495.23      472.57     14.14 o 
  15   2   1      286.58      286.86     11.62 o 
  16   2   1       70.20       72.55      6.00 o 
  17   2   1      503.36      499.23     17.01 o 
  18   2   1       21.71       21.67      5.67 o 
  19   2   1       59.88       69.22     12.08 o 
  20   2   1       75.97       76.63      7.23 o 
  21   2   1       53.94       57.49      5.12 o 
 -21   3   1       11.56       19.35      5.42 o 
 -20   3   1        1.72       11.75      4.52 o 
 -19   3   1       18.53       22.49      3.72 o 
 -18   3   1       65.11       70.19      5.75 o 
 -17   3   1      101.94      100.73      6.74 o 
 -16   3   1       97.14      109.09      6.85 o 
 -15   3   1      182.34      162.85      8.31 o 
 -14   3   1       33.69       36.21      4.29 o 
 -13   3   1        9.91       11.27      2.96 o 
 -12   3   1      176.35      164.40      7.61 o 
 -11   3   1      331.29      320.23     11.91 o 
 -10   3   1      145.69      143.30     12.63 o 
  -9   3   1      324.21      319.41      8.24 o 
  -8   3   1      485.91      416.03     16.10 o 
  -7   3   1      496.45      481.64     12.20 o 
  -6   3   1     1626.16     1724.51     31.66 o 
  -5   3   1     1686.28     1701.87     41.57 o 
  -4   3   1      725.15      716.92     15.22 o 
  -3   3   1      165.23      185.21      5.93 o 
  -2   3   1      409.88      453.41     10.34 o 
  -1   3   1     1165.11     1235.93     18.22 o 
   0   3   1      245.04      242.07      5.29 o 
   1   3   1      711.43      802.03     22.68 o 
   2   3   1      371.37      371.93      8.60 o 
   3   3   1     1279.15     1376.52     21.53 o 
   4   3   1     1246.82     1389.39     35.54 o 
   5   3   1      655.79      639.08     11.29 o 
   6   3   1     1876.23     1884.85     27.89 o 
   7   3   1      180.70      168.13      4.72 o 
   8   3   1      529.50      484.53      9.65 o 
   9   3   1      152.86      150.05      4.74 o 
  10   3   1      547.36      544.93     11.02 o 
  11   3   1        6.81        6.89      1.76 o 
  12   3   1       92.35       91.50      6.04 o 
  13   3   1       47.46       46.18      4.59 o 
  14   3   1       60.16       64.42      5.50 o 
  15   3   1      185.21      176.04     12.90 o 
  16   3   1      132.45      140.66      8.42 o 
  17   3   1       29.50       34.17      5.26 o 
  18   3   1       17.84       18.26      3.72 o 
  19   3   1       20.20       27.53      4.11 o 
  20   3   1        0.52        4.25      5.75 o 
 -20   4   1        4.23        7.91      3.08 o 
 -19   4   1       30.79       36.31      4.59 o 
 -18   4   1        0.63        2.75      2.60 o 
 -17   4   1       24.35       39.54      4.54 o 
 -16   4   1      202.44      197.91     14.95 o 
 -15   4   1       49.41       47.24      5.00 o 
 -14   4   1       34.84       33.69      4.23 o 
 -13   4   1      169.22      156.89     10.84 o 
 -12   4   1      810.25      720.62     19.11 o 
 -11   4   1      243.33      236.91      9.53 o 
 -10   4   1      152.02      147.49      7.08 o 
  -9   4   1      268.55      254.86      9.41 o 
  -8   4   1      610.89      617.79     32.04 o 
  -7   4   1      345.31      306.06     11.26 o 
  -6   4   1      626.55      598.57     14.41 o 
  -5   4   1      339.73      325.83     13.72 o 
  -4   4   1       79.02       73.52      4.24 o 
  -3   4   1      585.48      628.78     13.71 o 
  -2   4   1      924.36      964.79     15.68 o 
  -1   4   1       95.94      120.26      5.30 o 
   0   4   1     2470.75     2713.05     37.59 o 
   1   4   1     1250.99     1291.37     24.18 o 
   2   4   1      109.45      120.30      4.65 o 
   3   4   1       80.21       85.34      6.33 o 
   4   4   1      922.82      926.38     15.30 o 
   5   4   1      167.34      158.20      4.44 o 
   6   4   1      184.49      187.00      4.92 o 
   7   4   1      996.10      946.54     16.01 o 
   8   4   1      484.48      509.14     10.07 o 
   9   4   1      108.00      115.75      9.51 o 
  10   4   1       80.00       70.51      5.23 o 
  11   4   1      718.75      654.84     18.01 o 
  12   4   1      319.74      290.30     11.38 o 
  13   4   1      103.93      112.68      8.30 o 
  14   4   1      181.93      175.13     12.08 o 
  15   4   1      163.22      160.50      8.83 o 
  16   4   1       20.68       29.99      4.35 o 
  17   4   1       29.99       29.18      4.36 o 
  18   4   1       23.46       30.31      4.59 o 
  19   4   1        9.11        9.27      3.43 o 
  20   4   1       13.47       15.29      4.35 o 
 -19   5   1       13.67       20.69      3.95 o 
 -18   5   1       85.30       96.70      7.26 o 
 -17   5   1      128.30      129.62     11.58 o 
 -16   5   1       12.47       19.03      3.71 o 
 -15   5   1       33.87       30.97      4.36 o 
 -14   5   1      187.80      173.77     11.75 o 
 -13   5   1      270.56      244.93     10.57 o 
 -12   5   1       21.61       26.45      4.11 o 
 -11   5   1      963.23      933.26     22.83 o 
 -10   5   1      873.23      858.33     21.09 o 
  -9   5   1       37.07       28.69      3.83 o 
  -8   5   1       64.56       50.36      4.47 o 
  -7   5   1      626.53      580.31     18.24 o 
  -6   5   1      121.92      122.67      6.10 o 
  -5   5   1      549.44      540.09     14.54 o 
  -4   5   1      566.71      520.16     13.48 o 
  -3   5   1     1109.38     1171.54     23.01 o 
  -2   5   1      180.32      177.10      5.53 o 
  -1   5   1      437.68      440.19      9.29 o 
   0   5   1       44.25       43.72      2.60 o 
   1   5   1      197.51      201.95      6.95 o 
   2   5   1     1087.68     1083.84     17.29 o 
   3   5   1      262.36      307.41      6.83 o 
   4   5   1       93.67      105.60      3.88 o 
   5   5   1      658.64      672.06     12.42 o 
   6   5   1      273.26      255.19      6.45 o 
   7   5   1      201.25      205.95     12.34 o 
   8   5   1      166.32      146.42      7.26 o 
   9   5   1      916.04      859.08     21.67 o 
  10   5   1      754.33      716.38     19.46 o 
  11   5   1      253.78      254.31     10.51 o 
  12   5   1      487.58      479.48     21.53 o 
  13   5   1      169.03      167.90      8.88 o 
  14   5   1      121.54       97.88      7.48 o 
  15   5   1       50.70       52.19      5.28 o 
  16   5   1      152.38      142.94      8.71 o 
  17   5   1        0.78       -0.70      3.53 o 
  18   5   1       48.29       56.75      5.63 o 
  19   5   1       71.45       87.56      8.54 o 
 -18   6   1        5.45        3.84      3.94 o 
 -17   6   1       30.52       24.98      4.26 o 
 -16   6   1       48.09       45.97      9.37 o 
 -15   6   1      187.36      166.22      9.52 o 
 -14   6   1      265.38      228.01     10.91 o 
 -13   6   1      351.05      307.69     12.49 o 
 -12   6   1       56.60       55.25      5.22 o 
 -11   6   1      387.77      330.90     12.37 o 
 -10   6   1      150.45      144.55      7.84 o 
  -9   6   1      530.93      484.14     14.87 o 
  -8   6   1       33.08       34.24      4.07 o 
  -7   6   1       26.97       25.98      3.54 o 
  -6   6   1      342.92      315.75     10.76 o 
  -5   6   1      250.66      225.46      8.66 o 
  -4   6   1       16.57       23.84      3.13 o 
  -3   6   1      383.60      349.30     10.46 o 
  -2   6   1      591.73      615.77     12.41 o 
  -1   6   1      326.60      324.21     21.53 o 
   0   6   1      805.39      781.91     45.57 o 
   1   6   1     1059.37      970.06     96.21 o 
   2   6   1       27.93       27.95      2.21 o 
   3   6   1      233.76      241.95      6.68 o 
   4   6   1      339.75      349.94      7.38 o 
   5   6   1      145.83      147.96      4.51 o 
   6   6   1      145.66      136.76      7.53 o 
   7   6   1      149.47      134.90      7.32 o 
   8   6   1      439.70      402.00     13.77 o 
   9   6   1       50.02       40.99      4.65 o 
  10   6   1      337.01      310.65     12.02 o 
  11   6   1      106.67      102.29      9.37 o 
  12   6   1       81.78       61.62     11.42 o 
  13   6   1      131.17      134.99      8.19 o 
  14   6   1      275.91      231.27     11.10 o 
  15   6   1       34.25       38.30      4.76 o 
  16   6   1       33.75       31.30      4.41 o 
  17   6   1       26.94       26.17      4.09 o 
  18   6   1        5.14        7.44      3.31 o 
 -17   7   1        4.49       11.98      3.78 o 
 -16   7   1       17.60       16.02      3.53 o 
 -15   7   1      154.49      143.26      9.09 o 
 -14   7   1       36.29       36.65      4.81 o 
 -13   7   1       17.77       22.47      3.95 o 
 -12   7   1      185.20      173.02     12.82 o 
 -11   7   1      320.56      282.92     11.85 o 
 -10   7   1       70.31       64.01      5.58 o 
  -9   7   1       59.24       52.96      5.26 o 
  -8   7   1      900.06      857.56     21.73 o 
  -7   7   1      127.87      132.45      7.38 o 
  -6   7   1      293.16      262.15     10.22 o 
  -5   7   1      414.01      415.59     12.84 o 
  -4   7   1     1981.47     1934.76     42.97 o 
  -3   7   1      235.66      221.47      8.54 o 
  -2   7   1      289.70      294.22     10.90 o 
  -1   7   1     1491.70     1570.44     25.60 o 
   0   7   1      354.26      356.20      8.88 o 
   1   7   1      639.18      670.24     13.21 o 
   2   7   1      793.34      763.93     14.37 o 
   3   7   1     1193.44     1178.74     20.31 o 
   4   7   1      116.89      110.77      5.37 o 
   5   7   1      560.68      537.98     26.46 o 
   6   7   1      462.45      420.43     14.69 o 
   7   7   1      394.96      365.72     13.36 o 
   8   7   1      382.38      340.53     13.01 o 
   9   7   1      369.96      345.30     13.13 o 
  10   7   1      196.14      162.47      9.78 o 
  11   7   1       20.81       22.94      3.72 o 
  12   7   1      155.85      142.54     10.84 o 
  13   7   1      201.01      181.71     10.84 o 
  14   7   1       39.95       38.23      4.81 o 
  15   7   1       95.89       90.65      7.26 o 
  16   7   1       28.95       26.07      4.18 o 
  17   7   1       28.58       26.93      6.65 o 
 -16   8   1      111.07      110.04      9.86 o 
 -15   8   1       61.91       82.24      6.79 o 
 -14   8   1       45.90       46.62      6.16 o 
 -13   8   1      172.92      178.84     10.11 o 
 -12   8   1       37.64       45.05      5.17 o 
 -11   8   1        3.95        5.79      2.95 o 
 -10   8   1      161.89      157.35      8.88 o 
  -9   8   1      179.30      183.90      9.41 o 
  -8   8   1       10.54       14.96      3.18 o 
  -7   8   1      227.46      240.00     10.28 o 
  -6   8   1      155.96      141.07      7.73 o 
  -5   8   1       69.00       67.14      8.05 o 
  -4   8   1      268.94      269.40     10.22 o 
  -3   8   1      681.24      636.43     19.64 o 
  -2   8   1      299.46      293.94      8.85 o 
  -1   8   1      184.82      167.64      6.37 o 
   0   8   1      486.96      491.60     14.96 o 
   1   8   1      442.10      438.50     17.30 o 
   2   8   1      575.61      573.55     15.51 o 
   3   8   1      634.08      594.99     26.62 o 
   4   8   1      232.90      214.05     10.51 o 
   5   8   1       69.27       63.10      5.98 o 
   6   8   1       18.77       19.37      3.83 o 
   7   8   1      393.05      401.72     14.98 o 
   8   8   1      239.16      228.35     11.10 o 
   9   8   1        6.04        9.03      3.19 o 
  10   8   1      110.52      108.29     10.02 o 
  11   8   1       66.53       60.20     11.34 o 
  12   8   1       49.67       59.07      5.87 o 
  13   8   1       38.21       50.10      5.34 o 
  14   8   1      207.33      212.36     20.21 o 
  15   8   1       64.49       71.13      6.62 o 
 -14   9   1       85.86       94.02      7.66 o 
 -13   9   1        5.76       14.86      3.77 o 
 -12   9   1       66.28       68.24      6.33 o 
 -11   9   1       38.50       37.66      4.88 o 
 -10   9   1      127.32      114.97      7.84 o 
  -9   9   1       17.24       20.43      3.54 o 
  -8   9   1      211.67      197.41      9.87 o 
  -7   9   1       14.76       13.37      3.14 o 
  -6   9   1       33.57       31.59      3.89 o 
  -5   9   1      138.92      140.70     11.91 o 
  -4   9   1      118.84      122.25     11.09 o 
  -3   9   1      116.53      113.71      6.56 o 
  -2   9   1      341.23      327.86     11.38 o 
  -1   9   1       10.56       11.60      2.57 o 
   0   9   1        4.67        4.80      1.52 o 
   1   9   1      126.75      107.96     11.34 o 
   2   9   1      398.01      413.59     22.18 o 
   3   9   1       48.76       49.75      5.51 o 
   4   9   1       12.69       10.57      3.13 o 
   5   9   1       59.78       61.82      5.98 o 
   6   9   1       48.46       51.66      5.74 o 
   7   9   1       33.67       36.00      4.88 o 
   8   9   1       73.17       73.53      6.56 o 
   9   9   1       98.83      104.53      7.73 o 
  10   9   1        3.16        7.40      4.35 o 
  11   9   1       10.74       18.45      5.01 o 
  12   9   1       37.13       38.48      5.50 o 
  13   9   1       93.25       97.70      7.76 o 
  14   9   1        0.77       10.20      4.60 o 
 -12  10   1       41.44       52.64      5.81 o 
 -11  10   1        9.55        9.79      3.34 o 
 -10  10   1       82.54       81.15      6.74 o 
  -9  10   1      191.39      190.08     10.28 o 
  -8  10   1       13.21       20.85      3.67 o 
  -7  10   1      132.88      140.47      8.31 o 
  -6  10   1       41.44       55.55      6.98 o 
  -5  10   1       79.51       71.50     10.19 o 
  -4  10   1       17.67       19.10      4.27 o 
  -3  10   1      195.70      194.74      9.12 o 
  -2  10   1       36.52       42.41      5.67 o 
  -1  10   1       22.17       32.37      6.57 o 
   0  10   1       26.35       29.58      6.74 o 
   1  10   1      144.55      138.36     13.15 o 
   2  10   1      133.07      118.47     12.16 o 
   3  10   1      101.13      102.78      8.07 o 
   4  10   1      119.86      120.22      8.71 o 
   5  10   1       14.59       18.54      5.50 o 
   6  10   1       17.85       20.64      6.57 o 
   7  10   1      230.99      241.86     12.60 o 
   8  10   1      178.27      173.65     10.51 o 
   9  10   1       16.51       26.98      4.63 o 
  10  10   1       93.76      100.35      8.01 o 
  11  10   1       93.15       86.59      7.55 o 
  -8  11   1       88.83      103.77      7.32 o 
  -7  11   1        8.60       11.09      3.19 o 
  -6  11   1       63.22       71.98      6.24 o 
  -5  11   1       49.71       52.62      4.85 o 
   0  11   1       41.53       55.54      9.20 o 
   1  11   1       12.00       12.49      5.75 o 
   2  11   1       68.01       75.46      7.30 o 
   3  11   1      181.80      177.39     11.34 o 
   4  11   1        3.83       10.49      3.63 o 
   5  11   1       51.59       53.76      6.10 o 
   6  11   1       39.12       47.12      5.87 o 
   7  11   1       59.51       64.81      6.97 o 
   8  11   1       48.09       53.37      6.09 o 
 -16   0   2      437.91      435.77     17.75 o 
 -15   0   2      311.46      267.84     12.98 o 
 -14   0   2       84.60       84.79      6.74 o 
 -13   0   2        4.74        4.60      2.79 o 
 -12   0   2     1251.66     1285.13     35.16 o 
 -11   0   2       75.92       67.70      5.26 o 
 -10   0   2      218.89      202.77      9.20 o 
  -9   0   2     1699.55     1691.98     43.05 o 
  -8   0   2     2602.19     2671.31     63.76 o 
  -7   0   2      842.86      943.02     24.81 o 
  -6   0   2     3665.40     3840.10     86.43 o 
  -5   0   2     3945.06     4055.03     90.87 o 
  -4   0   2     1995.67     2108.03     49.46 o 
  -3   0   2    11270.79    11752.48    258.31 o 
  -2   0   2    12353.56    12901.39    279.83 o 
  -1   0   2     9641.61    10217.59    226.27 o 
   0   0   2     8361.16     9044.64    265.62 o 
   1   0   2    12800.45    13125.19    288.21 o 
   2   0   2    11213.38    11909.09    149.77 o 
   3   0   2     2068.84     2245.88     37.37 o 
   4   0   2     3869.87     4017.60     51.13 o 
   5   0   2     3836.10     3924.58     50.45 o 
   6   0   2      940.54      997.90     27.28 o 
   7   0   2     2210.25     2368.64     58.66 o 
   8   0   2     1474.61     1441.72     39.27 o 
   9   0   2      183.72      158.90      8.87 o 
  10   0   2       48.61       57.18      5.59 o 
  11   0   2     1129.21     1086.47     34.01 o 
  12   0   2       18.79       25.14      4.60 o 
  13   0   2       61.80       55.70      6.41 o 
  14   0   2      399.01      400.28     18.57 o 
  15   0   2      511.17      517.11     22.68 o 
  16   0   2       19.78       18.24      4.77 o 
  17   0   2        2.81        4.62      2.29 o 
  18   0   2       86.06       93.20      4.79 o 
  19   0   2       85.05       86.43      8.38 o 
 -18   1   2       11.74       13.99      4.52 o 
 -17   1   2      433.83      422.72     13.36 o 
 -16   1   2       91.96       81.32      5.46 o 
 -15   1   2      140.37      144.32      5.20 o 
 -14   1   2      336.38      336.16      7.06 o 
 -13   1   2      129.22      124.21      3.89 o 
 -12   1   2       45.33       43.61      2.24 o 
 -11   1   2      705.92      708.87     10.86 o 
 -10   1   2      805.33      793.96     11.46 o 
  -9   1   2       81.75       94.18      2.83 o 
  -8   1   2       44.85       42.92      2.29 o 
  -7   1   2     1027.15     1014.71     13.05 o 
  -6   1   2       58.12       64.34      2.06 o 
  -5   1   2      461.48      538.35      7.56 o 
  -4   1   2     9995.10    10945.06    138.89 o 
  -3   1   2    10355.78    10946.19    167.95 o 
  -2   1   2     1433.45     1432.81     28.59 o 
  -1   1   2     2592.35     2728.41     44.50 o 
   0   1   2     2453.12     2591.26     33.60 o 
   1   1   2     1303.95     1341.30     15.89 o 
   2   1   2    10653.75    11203.33    246.48 o 
   3   1   2    10070.45    10420.62    136.07 o 
   4   1   2      637.69      714.97     19.60 o 
   5   1   2      128.52      139.19      3.15 o 
   6   1   2     1296.59     1287.56     17.46 o 
   7   1   2       15.61       13.83      1.81 o 
   8   1   2       49.00       57.58      2.46 o 
   9   1   2     1051.97     1005.07     14.09 o 
  10   1   2      811.56      786.56     12.06 o 
  11   1   2       38.08       33.33      2.29 o 
  12   1   2      113.01      121.36      4.12 o 
  13   1   2      333.51      307.45      8.64 o 
  14   1   2      153.18      136.57      6.29 o 
  15   1   2       81.82       71.16      3.55 o 
  16   1   2      333.30      292.51     16.46 o 
  17   1   2        9.64       17.84      3.49 o 
  18   1   2       34.94       30.67      4.24 o 
  19   1   2       70.28       69.51      7.56 o 
 -20   2   2       23.09       31.06      4.27 o 
 -19   2   2      189.56      189.70      9.12 o 
 -18   2   2      156.00      151.54      8.01 o 
 -17   2   2       91.73      100.08      6.33 o 
 -16   2   2      259.85      255.82     10.11 o 
 -15   2   2      302.37      271.90     10.39 o 
 -14   2   2       94.54       91.65      5.63 o 
 -13   2   2        5.94        2.76      2.32 o 
 -12   2   2       39.38       37.63      1.88 o 
 -11   2   2      746.13      740.80     11.12 o 
 -10   2   2      150.03      162.70      3.76 o 
  -9   2   2     2905.00     3018.13     53.22 o 
  -8   2   2      540.94      486.26      7.32 o 
  -7   2   2       58.37       73.42      2.73 o 
  -6   2   2      293.74      286.60      5.18 o 
  -5   2   2      869.88      898.53     13.76 o 
  -4   2   2       16.78       18.11      1.32 o 
  -3   2   2     1261.04     1303.14     22.53 o 
  -2   2   2     2240.26     2225.89     36.87 o 
  -1   2   2       14.37       14.18      1.19 o 
   0   2   2       20.88       17.66      1.91 o 
   1   2   2     2166.79     2199.05     93.00 o 
   2   2   2     1113.44     1130.88     21.69 o 
   3   2   2        5.23        7.18      2.35 o 
   4   2   2      862.23      860.86     17.20 o 
   5   2   2      290.27      295.72     16.43 o 
   6   2   2       19.54       32.25      4.11 o 
   7   2   2      448.43      408.90     10.46 o 
   8   2   2     2669.83     2807.56     85.94 o 
   9   2   2      144.60      139.67      3.85 o 
  10   2   2      801.31      825.34     12.38 o 
  11   2   2       21.69       27.80      2.09 o 
  12   2   2        2.53        3.05      1.62 o 
  13   2   2       96.59      102.43      3.80 o 
  14   2   2      312.22      307.14      7.08 o 
  15   2   2      272.27      267.41     10.91 o 
  16   2   2      122.85      119.06      7.38 o 
  17   2   2      157.52      167.24     10.19 o 
  18   2   2      243.43      247.35     21.20 o 
  19   2   2       19.73       18.40      3.94 o 
 -21   3   2       77.96       94.08      5.98 o 
 -20   3   2       55.23       67.40      5.92 o 
 -19   3   2       15.53       23.36      3.81 o 
 -18   3   2      140.25      168.81      8.83 o 
 -17   3   2       61.94       64.71      5.34 o 
 -16   3   2       86.80       92.28      6.21 o 
 -15   3   2      222.97      205.78      9.30 o 
 -14   3   2      681.66      631.70     36.48 o 
 -13   3   2      192.02      189.29      8.42 o 
 -12   3   2      450.99      406.12     12.78 o 
 -11   3   2      698.63      659.23     17.75 o 
 -10   3   2     1205.66      968.20     22.54 o 
  -9   3   2      175.59      202.57      7.78 o 
  -8   3   2     2008.85     2094.87     38.78 o 
  -7   3   2      155.73      202.30      8.96 o 
  -6   3   2      285.50      289.14     11.01 o 
  -5   3   2       91.47       89.89      5.26 o 
  -4   3   2     1875.84     1918.36     26.95 o 
  -3   3   2      298.65      302.13      4.79 o 
  -2   3   2       75.99       81.46      2.47 o 
  -1   3   2       14.98       27.79      2.55 o 
   0   3   2       24.99       37.53      2.78 o 
   1   3   2       61.42       77.19      3.70 o 
   2   3   2      281.50      245.03      6.93 o 
   3   3   2     1700.30     1804.37     32.18 o 
   4   3   2       67.67       67.96      2.85 o 
   5   3   2      229.95      244.01      5.82 o 
   6   3   2      259.80      316.07      8.93 o 
   7   3   2     1894.24     2045.05     33.44 o 
   8   3   2      303.97      339.40     10.98 o 
   9   3   2     1090.66     1103.94     23.70 o 
  10   3   2      614.16      616.33     12.31 o 
  11   3   2      254.80      239.15      6.79 o 
  12   3   2      123.70      125.08      4.91 o 
  13   3   2      622.31      626.96     17.66 o 
  14   3   2      130.99      123.26      7.26 o 
  15   3   2      124.26      123.74      7.55 o 
  16   3   2       51.70       56.37      5.50 o 
  17   3   2      112.72      118.22      9.86 o 
  18   3   2       38.64       46.31      4.70 o 
  19   3   2       72.16      100.07      9.04 o 
 -20   4   2       17.70       28.54      4.06 o 
 -19   4   2       55.27       67.50      5.80 o 
 -18   4   2       14.80       23.55      6.65 o 
 -17   4   2       35.11       38.12      4.46 o 
 -16   4   2      106.70       98.66      7.48 o 
 -15   4   2      163.87      157.24      8.42 o 
 -14   4   2       10.82       11.85      3.18 o 
 -13   4   2      510.29      467.40     14.87 o 
 -12   4   2      477.14      461.32     14.35 o 
 -11   4   2       21.19       14.21      3.13 o 
 -10   4   2      498.31      505.36     14.41 o 
  -9   4   2      623.03      576.53     15.16 o 
  -8   4   2      187.76      161.06      7.72 o 
  -7   4   2      142.12      135.82      6.22 o 
  -6   4   2       87.83       94.72      5.11 o 
  -5   4   2     1798.03     1923.46     35.44 o 
  -4   4   2      293.91      353.22      5.42 o 
  -3   4   2     4269.38     4705.37     76.22 o 
  -2   4   2     1306.61     1454.20     26.90 o 
  -1   4   2     1238.72     1387.75     21.54 o 
   0   4   2      554.46      666.03     14.89 o 
   1   4   2     1236.19     1370.33     25.95 o 
   2   4   2     4226.31     4940.37    115.68 o 
   3   4   2      100.16      121.58      4.93 o 
   4   4   2     1672.00     1826.27     27.42 o 
   5   4   2       44.96       42.98      2.49 o 
   6   4   2       45.86       50.90      2.69 o 
   7   4   2       81.16       87.44      3.54 o 
   8   4   2      625.38      588.90     11.53 o 
   9   4   2      447.40      419.63      9.98 o 
  10   4   2       48.75       44.83      2.75 o 
  11   4   2      344.63      322.36     11.62 o 
  12   4   2      481.44      457.61     18.73 o 
  13   4   2       17.03       25.33      3.66 o 
  14   4   2      164.09      156.20      8.31 o 
  15   4   2      151.69      161.92      8.70 o 
  16   4   2       27.13       33.21      4.21 o 
  17   4   2        2.82        2.47      2.84 o 
  18   4   2       53.64       53.76      4.84 o 
  19   4   2       14.10       22.35      4.60 o 
 -19   5   2        7.41        8.93      5.83 o 
 -18   5   2       32.71       34.75      4.70 o 
 -17   5   2        9.15       12.07      3.32 o 
 -16   5   2        9.47       11.82      3.35 o 
 -15   5   2       89.38       84.60      6.38 o 
 -14   5   2      387.69      352.77     13.07 o 
 -13   5   2      163.63      146.72      8.25 o 
 -12   5   2      429.91      392.33     13.42 o 
 -11   5   2      134.86      126.15      8.96 o 
 -10   5   2      712.56      656.45     17.66 o 
  -9   5   2      144.61      144.10      7.26 o 
  -8   5   2      941.50      903.11     21.09 o 
  -7   5   2        3.04        4.64      2.29 o 
  -6   5   2        1.40        0.89      2.15 o 
  -5   5   2       36.77       41.47      3.77 o 
  -4   5   2      200.38      179.42     14.62 o 
  -3   5   2      750.80      756.67     21.03 o 
  -2   5   2      364.13      352.55     10.11 o 
  -1   5   2        3.20        4.95      1.61 o 
   0   5   2       30.30       34.00      2.48 o 
   1   5   2      208.36      222.37      7.50 o 
   2   5   2     1107.69     1184.89     35.33 o 
   3   5   2      357.53      343.87     14.79 o 
   4   5   2       88.46       86.58      3.73 o 
   5   5   2      129.11      128.62      4.57 o 
   6   5   2       40.31       42.11      2.63 o 
   7   5   2      948.64      947.38     19.66 o 
   8   5   2       25.15       30.84      4.56 o 
   9   5   2      569.69      518.97     15.22 o 
  10   5   2      499.46      445.34     17.50 o 
  11   5   2      200.88      186.87      8.77 o 
  12   5   2      107.77      102.90      6.68 o 
  13   5   2      325.02      297.39     11.85 o 
  14   5   2      130.01      132.86      7.78 o 
  15   5   2       10.46       11.50      3.02 o 
  16   5   2        3.41        4.31      2.84 o 
  17   5   2       19.69       26.40      4.52 o 
  18   5   2        4.52        2.46      3.94 o 
 -18   6   2      110.63      111.41      8.06 o 
 -17   6   2        9.38       11.56      3.78 o 
 -16   6   2      216.11      208.67     10.91 o 
 -15   6   2      116.66       98.86      7.64 o 
 -14   6   2       19.47       17.27      4.11 o 
 -13   6   2       52.93       44.25      5.01 o 
 -12   6   2        0.16        4.92      2.88 o 
 -11   6   2       59.59       51.73      8.05 o 
 -10   6   2      262.22      251.71     17.75 o 
  -9   6   2       82.53       70.41      5.57 o 
  -8   6   2       62.06       63.43      5.22 o 
  -7   6   2      398.22      347.68     11.73 o 
  -6   6   2      261.78      263.24     13.15 o 
  -5   6   2        4.76        6.30      2.96 o 
  -4   6   2      227.75      214.56     12.73 o 
  -3   6   2      374.00      359.01     19.88 o 
  -2   6   2       53.91       56.40      4.06 o 
  -1   6   2       74.87       80.06      4.00 o 
   0   6   2      125.62      125.91      4.87 o 
   1   6   2       35.41       39.44      2.69 o 
   2   6   2      345.51      314.21     19.32 o 
   3   6   2      220.28      220.89      7.85 o 
   4   6   2       15.53       25.38      2.54 o 
   5   6   2      564.67      552.78     11.85 o 
   6   6   2      101.27       95.00      5.69 o 
   7   6   2       90.12       88.29      5.92 o 
   8   6   2       37.90       34.24      4.19 o 
   9   6   2      449.19      407.84     13.70 o 
  10   6   2       83.14       84.43      6.09 o 
  11   6   2       17.03       24.22      7.39 o 
  12   6   2      161.01      143.09      8.13 o 
  13   6   2       25.57       29.18      4.44 o 
  14   6   2      228.05      227.45     13.15 o 
  15   6   2      308.29      293.62     23.58 o 
  16   6   2       75.72       72.25      6.04 o 
  17   6   2      109.51      128.43     11.26 o 
  18   6   2       45.27       55.21      7.07 o 
 -17   7   2       66.00       76.18      6.90 o 
 -16   7   2       18.78       20.88      3.93 o 
 -15   7   2        9.05       10.14      3.20 o 
 -14   7   2       13.01        7.64      4.19 o 
 -13   7   2       22.13       29.99      5.26 o 
 -12   7   2        8.27        4.99      3.08 o 
 -11   7   2        6.53       11.67      4.03 o 
 -10   7   2       33.42       32.35      4.24 o 
  -9   7   2       69.84       61.29      5.34 o 
  -8   7   2       12.47        8.67      3.30 o 
  -7   7   2       84.19       66.93      5.46 o 
  -6   7   2      363.47      330.58     11.62 o 
  -5   7   2      492.98      479.80     14.22 o 
  -4   7   2      496.98      458.99     13.59 o 
  -3   7   2      247.58      242.61     13.47 o 
  -2   7   2      198.82      200.52      9.86 o 
  -1   7   2       43.21       43.17      3.51 o 
   0   7   2       92.46       90.42      7.10 o 
   1   7   2      414.20      404.41     12.42 o 
   2   7   2      327.06      329.51      8.51 o 
   3   7   2      562.31      552.83     11.67 o 
   4   7   2     1171.09     1144.56     17.63 o 
   5   7   2      126.83      114.64      5.06 o 
   6   7   2      121.21      110.75      6.97 o 
   7   7   2       15.61       14.14      3.13 o 
   8   7   2      186.15      153.76      8.31 o 
   9   7   2       65.80       69.03      5.63 o 
  10   7   2        2.11        4.71      2.50 o 
  11   7   2       52.92       58.10      6.49 o 
  12   7   2        8.65       10.83      2.96 o 
  13   7   2        1.69       10.16      3.08 o 
  14   7   2       13.92       20.50      3.54 o 
  15   7   2        5.16       10.48      4.44 o 
  16   7   2       39.42       47.04      4.93 o 
 -16   8   2        0.14        0.78      6.74 o 
 -15   8   2       16.16       16.56      3.72 o 
 -14   8   2        3.31        9.18      3.08 o 
 -13   8   2       11.68       15.04      3.60 o 
 -12   8   2       13.56       13.53      3.71 o 
 -11   8   2       22.05       22.44      3.71 o 
 -10   8   2       18.07       19.00      3.89 o 
  -9   8   2       57.90       59.98      5.52 o 
  -8   8   2       87.49       78.15      6.04 o 
  -7   8   2      109.91      103.81      6.84 o 
  -6   8   2      241.05      213.77      9.70 o 
  -5   8   2      120.72      109.65      6.68 o 
  -4   8   2        7.26       10.34      2.84 o 
  -3   8   2      386.52      361.24     12.03 o 
  -2   8   2      722.71      706.05     17.83 o 
  -1   8   2      203.80      205.79      7.15 o 
   0   8   2       57.59       51.99      3.82 o 
   1   8   2      933.02      918.46     22.16 o 
   2   8   2      113.53       99.31      9.13 o 
   3   8   2      152.95      152.73      7.25 o 
   4   8   2      123.94      119.18     13.56 o 
   5   8   2       88.02       80.82      6.50 o 
   6   8   2        0.17        2.58      2.79 o 
   7   8   2        3.44        9.37      3.16 o 
   8   8   2       38.19       42.11      4.70 o 
   9   8   2       16.75       21.55      3.58 o 
  10   8   2       10.92       13.68      5.59 o 
  11   8   2        9.19       18.94      3.43 o 
  12   8   2        8.68        7.33      3.08 o 
  13   8   2       44.72       49.69      5.11 o 
  14   8   2        8.08       16.30      3.48 o 
  15   8   2       14.17       14.24      3.43 o 
 -14   9   2        3.18        5.11      4.52 o 
 -13   9   2       49.93       57.96      6.08 o 
 -12   9   2       55.97       60.89      6.15 o 
 -11   9   2        7.16        5.70      3.35 o 
 -10   9   2       10.67       19.26      3.60 o 
  -9   9   2       49.17       35.86      4.46 o 
  -8   9   2       30.62       29.45      4.05 o 
  -7   9   2       33.74       27.73      4.11 o 
  -6   9   2       23.87       31.61      3.95 o 
  -5   9   2       16.76       18.67      3.25 o 
  -4   9   2       28.69       34.80      5.75 o 
  -3   9   2       47.24       51.71      4.59 o 
  -2   9   2       17.81       20.17      3.70 o 
  -1   9   2       53.28       55.73      3.98 o 
   0   9   2       92.77       86.16      4.68 o 
   1   9   2       91.96       94.76      6.05 o 
   2   9   2       17.37       22.35      5.92 o 
   3   9   2       48.34       46.17      5.29 o 
   4   9   2       65.72       62.71      5.96 o 
   5   9   2       75.57       70.84      6.31 o 
   6   9   2       41.34       46.05      5.10 o 
   7   9   2        6.19        9.91      3.35 o 
   8   9   2      123.52      124.59      8.11 o 
   9   9   2       16.70       21.80      8.54 o 
  10   9   2       27.59       40.37      4.82 o 
  11   9   2        5.47        8.12      3.23 o 
  12   9   2       19.26       24.89      4.77 o 
  13   9   2        2.42        0.74      3.01 o 
 -12  10   2       15.03       12.94      3.94 o 
 -11  10   2       27.32       32.84      4.86 o 
 -10  10   2       12.67       23.41      4.01 o 
  -9  10   2       60.88       58.96     10.84 o 
  -8  10   2       35.69       33.61      4.53 o 
  -7  10   2       11.94        8.91      3.11 o 
  -6  10   2       54.24       52.22      5.11 o 
  -5  10   2        9.71       21.83     10.52 o 
  -4  10   2      108.71       97.90     11.83 o 
  -3  10   2       14.54       13.71      3.25 o 
  -2  10   2      134.35      134.01      7.14 o 
   0  10   2      252.86      248.12     18.07 o 
   1  10   2       57.12       57.35      8.54 o 
   2  10   2       27.42       29.25      6.57 o 
   3  10   2       16.30       19.01      4.07 o 
   4  10   2        2.27       11.73      6.00 o 
   5  10   2       88.01       95.22      7.67 o 
   6  10   2       36.12       40.10      5.11 o 
   7  10   2       55.88       53.57     10.02 o 
   8  10   2       38.36       43.09      5.34 o 
   9  10   2       35.42       46.00      6.00 o 
  10  10   2        1.17        8.96      3.02 o 
  11  10   2        7.61        8.47      3.25 o 
  -8  11   2       31.65       41.21      9.86 o 
  -7  11   2       12.66       15.14      9.78 o 
  -6  11   2        1.40        2.00      2.68 o 
  -5  11   2      262.04      241.92     10.98 o 
  -4  11   2       31.59       34.89      3.39 o 
   1  11   2       67.57       69.51     10.02 o 
   2  11   2       58.93       63.43      6.83 o 
   3  11   2       67.85       57.51      6.56 o 
   4  11   2       35.93       47.84      8.71 o 
   5  11   2       67.70       76.77     14.95 o 
   6  11   2       42.64       52.59      6.03 o 
   7  11   2       39.47       51.98      6.04 o 
 -18   1   3        5.56       17.91      3.61 o 
 -17   1   3       62.23       71.12      5.05 o 
 -16   1   3      145.59      155.87      7.38 o 
 -15   1   3      105.43      112.40      6.04 o 
 -14   1   3       66.23       71.39      2.98 o 
 -13   1   3      112.68      104.29      7.41 o 
 -12   1   3      181.95      193.58      4.87 o 
 -11   1   3      152.41      162.64      4.22 o 
 -10   1   3      560.13      583.38      9.57 o 
  -9   1   3      117.80      109.06      3.17 o 
  -8   1   3       94.83      102.21      2.94 o 
  -7   1   3      191.00      213.40      4.46 o 
  -6   1   3     1466.69     1552.35     22.40 o 
  -5   1   3      561.53      630.35     12.62 o 
  -4   1   3     1037.39     1133.49     20.70 o 
  -3   1   3     3977.95     4176.48     68.26 o 
  -2   1   3     1097.80     1150.40     20.85 o 
  -1   1   3      204.48      200.35      5.69 o 
   0   1   3      528.83      542.62     11.44 o 
   1   1   3     3243.87     3428.69     44.76 o 
   2   1   3     1684.37     1825.51     19.37 o 
   3   1   3     1078.94     1126.72     12.69 o 
   4   1   3     1775.86     1950.57     20.99 o 
   5   1   3      245.55      245.85      4.29 o 
   6   1   3      491.32      522.82      9.44 o 
   7   1   3       20.15       20.15      1.56 o 
   8   1   3      245.62      253.53      5.30 o 
   9   1   3      416.20      449.42      7.97 o 
  10   1   3      278.77      281.72      6.13 o 
  11   1   3       28.28       33.42      2.30 o 
  12   1   3       82.55       82.56      3.43 o 
  13   1   3      110.70       98.36      3.88 o 
  14   1   3      165.03      156.48      5.01 o 
  15   1   3       22.85       25.59      2.37 o 
  16   1   3       52.83       54.16      3.65 o 
  17   1   3       87.02       92.10      6.29 o 
  18   1   3       21.59       37.37      4.80 o 
  19   1   3       91.50       97.49      8.13 o 
 -19   2   3       10.22       12.15      3.01 o 
 -18   2   3       10.38       13.62      3.70 o 
 -17   2   3       11.97       15.42      2.96 o 
 -16   2   3       31.81       38.64     10.52 o 
 -15   2   3       17.63       14.22      2.99 o 
 -14   2   3       62.84       45.85      4.12 o 
 -13   2   3      128.13      130.68      6.62 o 
 -12   2   3       72.27       73.72      3.13 o 
 -11   2   3       96.18      115.25      3.27 o 
 -10   2   3      153.32      164.85      3.85 o 
  -9   2   3      177.59      185.71      4.04 o 
  -8   2   3      176.65      181.61      5.78 o 
  -7   2   3      289.49      291.70      8.37 o 
  -6   2   3      680.60      717.72     12.03 o 
  -5   2   3       29.93       26.67      1.81 o 
  -4   2   3      112.23      111.66      4.10 o 
  -3   2   3       34.45       30.01      3.12 o 
  -2   2   3      451.53      450.80      9.94 o 
  -1   2   3      727.30      708.86     14.16 o 
   0   2   3       45.15       46.46      2.23 o 
   1   2   3      201.18      202.98      4.11 o 
   2   2   3       16.64       11.43      1.38 o 
   3   2   3      277.12      266.83      5.65 o 
   4   2   3      179.17      199.38      4.83 o 
   5   2   3      816.64      889.65     14.23 o 
   6   2   3      312.70      340.04      7.14 o 
   7   2   3       69.55       85.83      3.32 o 
   8   2   3      105.52      107.34      3.92 o 
   9   2   3      324.33      337.83      7.87 o 
  10   2   3       31.13       30.95      3.19 o 
  11   2   3      173.81      173.42      7.45 o 
  12   2   3      138.62      139.68      6.68 o 
  13   2   3       70.50       61.33      4.75 o 
  14   2   3       41.02       48.22      4.36 o 
  15   2   3       36.20       35.14      4.01 o 
  16   2   3       35.80       37.46      5.59 o 
  20   2   3       13.53       23.37      4.38 o 
 -21   3   3       28.53       25.47      3.78 o 
 -20   3   3       27.91       32.64      6.49 o 
 -19   3   3       22.22       25.90      3.71 o 
 -18   3   3       28.43       35.75      4.23 o 
 -17   3   3       74.91       76.34      6.65 o 
 -16   3   3       30.07       33.06      4.01 o 
 -15   3   3       14.24       14.76      3.16 o 
 -14   3   3      217.69      205.95      9.06 o 
 -13   3   3      307.04      284.62     12.41 o 
 -12   3   3      137.70      125.26      7.39 o 
 -11   3   3      303.87      258.66      9.58 o 
 -10   3   3      368.10      341.43     10.80 o 
  -9   3   3      324.19      344.81      8.19 o 
  -8   3   3       99.08       98.55      3.09 o 
  -7   3   3       94.11       82.65      2.80 o 
  -6   3   3      993.17     1043.26     18.32 o 
  -5   3   3      846.41      868.51     14.55 o 
  -4   3   3      122.01      126.70      3.79 o 
  -3   3   3      789.86      833.62     16.28 o 
  -2   3   3     1481.24     1650.64     22.76 o 
  -1   3   3      317.05      324.40      6.48 o 
   0   3   3     1994.77     2160.86     25.33 o 
   1   3   3      315.66      319.45     13.64 o 
   2   3   3      289.33      318.40      9.94 o 
   3   3   3      804.74      823.53     13.94 o 
   4   3   3     1697.20     1759.44     26.11 o 
   5   3   3       68.73       77.25      3.18 o 
   6   3   3      110.16       98.70      4.58 o 
   7   3   3      342.51      338.17      9.76 o 
   8   3   3      286.95      279.62      9.45 o 
   9   3   3      469.79      456.01      9.87 o 
  10   3   3      320.83      293.56      7.66 o 
  11   3   3      534.15      521.98     11.39 o 
  12   3   3       45.46       48.43      3.28 o 
  13   3   3      194.79      174.07      8.07 o 
  14   3   3       44.32       44.53      4.33 o 
  15   3   3       52.38       50.72      4.64 o 
  16   3   3       14.86       23.00      4.77 o 
 -20   4   3        2.40        5.34      3.01 o 
 -19   4   3        6.73       15.62      4.77 o 
 -18   4   3       69.42       87.07      6.50 o 
 -17   4   3        0.72        4.72      2.64 o 
 -16   4   3       63.72       63.80      5.57 o 
 -15   4   3       43.95       38.46      4.45 o 
 -14   4   3      142.51      140.32      7.72 o 
 -13   4   3       37.80       41.72      4.53 o 
 -12   4   3       48.62       49.06      4.82 o 
 -11   4   3      213.89      206.19      8.94 o 
 -10   4   3       18.17       25.10      3.54 o 
  -9   4   3       98.64       91.45      5.63 o 
  -8   4   3      521.68      483.02     13.42 o 
  -7   4   3      405.51      378.06     11.56 o 
  -6   4   3      286.67      267.34      5.93 o 
  -5   4   3      361.54      335.59      7.00 o 
  -4   4   3       47.10       67.95      2.81 o 
  -3   4   3      354.68      368.26      6.23 o 
  -2   4   3      155.09      131.09      3.83 o 
  -1   4   3     1897.36     2035.07     50.61 o 
   0   4   3      193.60      208.50     14.13 o 
   1   4   3       31.60       29.79      2.90 o 
   2   4   3      291.78      304.81      8.91 o 
   3   4   3      264.42      278.52      8.39 o 
   4   4   3       77.39       66.45      4.52 o 
   5   4   3     1023.47     1017.57     21.67 o 
   6   4   3      252.01      232.23      6.23 o 
   7   4   3       57.36       55.27      3.05 o 
   8   4   3      223.64      210.57      6.15 o 
   9   4   3      257.48      271.33      7.27 o 
  10   4   3       49.47       53.08      3.14 o 
  11   4   3       30.25       35.55      3.66 o 
  12   4   3      262.57      264.82     10.11 o 
  13   4   3        0.08        3.11      2.43 o 
  14   4   3       40.73       43.67      4.41 o 
  15   4   3       83.38       86.43      8.71 o 
  16   4   3       71.06       88.40      8.38 o 
 -19   5   3       98.39      114.74      8.13 o 
 -18   5   3       12.98       18.05      3.63 o 
 -17   5   3       17.94       23.14      5.26 o 
 -16   5   3      175.94      158.02      9.00 o 
 -15   5   3       24.74       24.12      6.16 o 
 -14   5   3       67.43       65.83      6.90 o 
 -13   5   3      110.99       94.25      6.56 o 
 -12   5   3      166.64      147.54      8.01 o 
 -11   5   3      448.45      443.54     14.17 o 
 -10   5   3        7.88        6.37      4.68 o 
  -9   5   3      470.10      431.87     13.36 o 
  -8   5   3      108.85       93.13     10.19 o 
  -7   5   3      303.65      304.31     10.51 o 
  -6   5   3      641.54      632.12     16.21 o 
  -5   5   3      220.53      219.70     17.82 o 
  -4   5   3      200.06      192.11      6.02 o 
  -3   5   3      415.59      400.88      6.95 o 
  -2   5   3      460.69      496.89     12.84 o 
  -1   5   3      105.22       97.05      5.67 o 
   0   5   3      752.78      737.13     34.01 o 
   1   5   3      151.61      160.41      6.53 o 
   2   5   3       59.45       61.45      4.05 o 
   3   5   3      174.79      158.07      9.86 o 
   4   5   3      849.66      851.91     19.86 o 
   5   5   3       71.60       78.92      3.70 o 
   6   5   3      446.94      434.72      9.68 o 
   7   5   3      314.43      287.14     18.42 o 
   8   5   3      281.88      275.64      7.52 o 
   9   5   3      191.11      194.78      9.86 o 
  10   5   3      267.53      259.81     10.10 o 
  11   5   3       88.69       84.75      5.69 o 
  12   5   3       50.01       57.75      4.76 o 
  13   5   3       16.42       19.98      3.25 o 
  14   5   3      121.98      116.95      8.87 o 
  15   5   3       49.52       51.27      6.57 o 
  16   5   3       98.38       85.45      8.38 o 
 -18   6   3       87.34       90.60      7.41 o 
 -17   6   3       32.00       30.75      4.56 o 
 -16   6   3      310.93      293.78     13.01 o 
 -15   6   3      295.74      267.93     12.13 o 
 -14   6   3      111.96      116.58      7.73 o 
 -13   6   3       13.63        6.36      3.70 o 
 -12   6   3      456.87      433.80     15.04 o 
 -11   6   3      115.27      101.23      6.90 o 
 -10   6   3       13.95       11.91      3.14 o 
  -9   6   3       20.44       10.58      4.03 o 
  -8   6   3     1279.16     1172.48     36.07 o 
  -7   6   3      689.60      647.58     17.43 o 
  -6   6   3      316.87      325.00     11.21 o 
  -5   6   3      361.64      342.50     11.27 o 
  -4   6   3      181.89      159.39     13.47 o 
  -3   6   3      115.78      117.40      5.22 o 
  -2   6   3      288.23      249.04     27.28 o 
  -1   6   3      368.55      355.87      9.85 o 
   0   6   3        8.18       11.83      2.07 o 
   1   6   3      173.12      155.90      9.04 o 
   2   6   3      406.31      379.00     11.35 o 
   3   6   3       39.74       49.13      6.57 o 
   4   6   3      135.81      124.73     11.55 o 
   5   6   3     1156.90     1097.77     19.53 o 
   6   6   3      206.76      201.61      6.46 o 
   7   6   3      553.01      512.66     11.39 o 
   8   6   3       59.35       55.96      4.82 o 
   9   6   3      170.35      162.01      8.13 o 
  10   6   3      106.26      103.50      6.50 o 
  11   6   3      209.46      206.33      9.46 o 
  12   6   3      208.48      210.63      9.81 o 
  13   6   3       56.90       53.08      5.00 o 
  14   6   3       60.44       51.45      4.76 o 
  15   6   3      404.01      376.94     20.54 o 
  16   6   3       29.89       46.34      5.42 o 
 -17   7   3       56.59       51.48      5.94 o 
 -16   7   3       21.49       24.59      5.34 o 
 -15   7   3       13.22       10.76      3.25 o 
 -14   7   3       28.92       31.80      5.75 o 
 -13   7   3      205.91      205.10     10.51 o 
 -12   7   3       41.14       40.52      4.88 o 
 -11   7   3       94.98       89.71      6.68 o 
 -10   7   3      215.96      194.55      9.70 o 
  -9   7   3       41.39       34.75      4.53 o 
  -8   7   3       45.81       33.75      4.30 o 
  -7   7   3      981.29      933.56     22.77 o 
  -6   7   3      253.11      224.98     12.73 o 
  -5   7   3      158.41      163.34      8.01 o 
  -4   7   3      545.98      505.12     14.69 o 
  -3   7   3      407.36      381.90     12.08 o 
  -2   7   3      151.61      161.65      7.32 o 
  -1   7   3       54.61       57.83      3.75 o 
   0   7   3      385.58      364.09      9.67 o 
   1   7   3      234.85      241.78      8.43 o 
   2   7   3      182.92      160.01      7.54 o 
   3   7   3       94.72      108.66      4.71 o 
   4   7   3      610.20      574.06     12.91 o 
   5   7   3      301.09      281.48      9.30 o 
   6   7   3      362.18      349.50     12.71 o 
   7   7   3      132.91      130.16     13.64 o 
   8   7   3       43.07       44.30      4.47 o 
   9   7   3       40.10       42.41      4.36 o 
  10   7   3      191.33      210.82      9.88 o 
  11   7   3      131.88      127.65      7.61 o 
  12   7   3       48.35       53.68      5.05 o 
  13   7   3       22.31       22.05      4.85 o 
  14   7   3        6.54        7.07      4.11 o 
  15   7   3       25.39       21.85      4.60 o 
 -16   8   3       17.98       15.92      5.92 o 
 -15   8   3      105.76      110.08      8.07 o 
 -14   8   3       38.30       36.08      5.05 o 
 -13   8   3        8.91       11.10      3.16 o 
 -12   8   3      165.18      150.12      9.12 o 
 -11   8   3       30.35       29.71      4.58 o 
 -10   8   3        3.40        2.76      2.73 o 
  -9   8   3      294.51      273.22     11.74 o 
  -8   8   3      128.90      115.86      7.55 o 
  -7   8   3      113.29      107.19      7.08 o 
  -6   8   3      119.31      115.33      7.20 o 
  -5   8   3      384.46      383.79     13.18 o 
  -4   8   3      159.84      138.36      7.49 o 
  -3   8   3       32.21       37.08      4.09 o 
  -2   8   3      779.92      786.92     19.69 o 
  -1   8   3      807.02      767.43     19.23 o 
   0   8   3       68.83       68.93      4.21 o 
   1   8   3     1173.32     1140.40     21.05 o 
   2   8   3       49.89       60.03      6.49 o 
   3   8   3      256.81      265.14      7.94 o 
   4   8   3      153.27      140.81      8.24 o 
   5   8   3      473.22      465.60     16.76 o 
   6   8   3       79.81       73.01      5.93 o 
   7   8   3       27.59       29.45      8.79 o 
   8   8   3      220.76      191.46      9.76 o 
   9   8   3       99.85       97.74      6.88 o 
  10   8   3       38.17       29.43      4.11 o 
  11   8   3      103.34       91.50     10.76 o 
  12   8   3       54.14       56.39      5.33 o 
  13   8   3       35.20       38.29      5.92 o 
  14   8   3       26.62       34.51      5.75 o 
 -14   9   3       56.98       56.78      6.98 o 
 -13   9   3      178.21      186.82     10.91 o 
 -12   9   3       76.67       65.97      6.49 o 
 -11   9   3       24.53       35.33      4.81 o 
 -10   9   3      267.85      269.36     12.43 o 
  -9   9   3       40.03       45.89      5.00 o 
  -8   9   3       37.24       39.85      5.09 o 
  -7   9   3      138.57      149.11      8.54 o 
  -6   9   3      273.06      254.73     11.10 o 
  -5   9   3       18.55       19.52      3.43 o 
  -4   9   3       97.85      102.43      6.50 o 
  -3   9   3       49.58       56.44      8.79 o 
  -2   9   3      873.25      807.46     20.57 o 
  -1   9   3      143.03      147.73      7.38 o 
   0   9   3      807.79      780.02     16.75 o 
   1   9   3      124.88      104.45     14.07 o 
   2   9   3       32.31       21.85      6.24 o 
   3   9   3      140.94      145.61      8.77 o 
   4   9   3      143.73      132.50      8.48 o 
   5   9   3       87.39       78.25      6.43 o 
   6   9   3      100.46      109.78      9.78 o 
   7   9   3       72.91       70.50      6.04 o 
   8   9   3       37.80       50.60      5.26 o 
   9   9   3      140.97      138.37      8.70 o 
  10   9   3      274.53      274.25     12.64 o 
  11   9   3       97.75      108.18      7.69 o 
  12   9   3       24.84       35.83      9.20 o 
 -11  10   3       21.29       22.98      4.93 o 
 -10  10   3        2.33       -0.19      3.01 o 
  -9  10   3       56.31       73.18      6.27 o 
  -8  10   3       53.37       63.15      6.98 o 
  -7  10   3      127.89      124.83      8.87 o 
  -6  10   3       82.43       78.37      6.15 o 
  -5  10   3       68.65       91.60     14.30 o 
  -4  10   3        7.06       12.88      3.19 o 
  -3  10   3       46.19       55.64      8.05 o 
  -2  10   3      141.34      140.94      7.54 o 
  -1  10   3      236.46      225.38      9.29 o 
   1  10   3      123.22      127.51     12.65 o 
   2  10   3       27.66       32.86      6.90 o 
   3  10   3      102.95       93.65      7.67 o 
   4  10   3       23.90       36.19      4.82 o 
   5  10   3      187.97      174.79     10.28 o 
   6  10   3       33.23       36.53      4.88 o 
   7  10   3        2.10        6.97      3.94 o 
   8  10   3       23.49       34.18      4.59 o 
   9  10   3       21.39       16.67      3.58 o 
  10  10   3       45.67       53.53     13.15 o 
  -7  11   3      167.42      175.56      9.58 o 
  -6  11   3       68.48       69.95      6.10 o 
  -5  11   3       18.85       20.01      4.60 o 
  -4  11   3        7.36        5.92      3.29 o 
  -3  11   3      205.89      192.91     12.49 o 
   2  11   3       70.78       73.84      9.20 o 
   3  11   3       72.93       71.64      7.03 o 
   4  11   3      154.36      140.91      9.59 o 
   5  11   3       33.59       38.83      6.65 o 
   6  11   3      130.03      137.91      9.30 o 
 -15   0   4      255.61      265.94      9.24 o 
 -14   0   4      331.03      324.36     12.65 o 
 -13   0   4      187.48      182.56     10.02 o 
 -12   0   4      107.06      102.53      6.90 o 
 -11   0   4      489.43      469.46     16.92 o 
 -10   0   4      457.36      450.39     15.77 o 
  -9   0   4      317.10      321.41     12.65 o 
  -8   0   4      373.81      313.59      9.45 o 
  -7   0   4     2563.56     2837.27     65.89 o 
  -6   0   4      418.88      495.25     15.94 o 
  -5   0   4     2853.02     3297.03     75.42 o 
  -4   0   4      653.24      683.23     20.21 o 
  -3   0   4     1302.48     1344.28     35.16 o 
  -2   0   4     2407.44     2650.11     62.28 o 
  -1   0   4      761.48      743.54     21.03 o 
   0   0   4     2531.60     2727.84     65.23 o 
   1   0   4     1426.40     1488.22     38.61 o 
   2   0   4      999.29      910.48     26.95 o 
   3   0   4     3099.94     3528.39     81.67 o 
   4   0   4      697.40      781.82     23.99 o 
   5   0   4     2486.32     2575.39     44.00 o 
   6   0   4      402.34      345.99      7.14 o 
   7   0   4      260.19      263.83      9.54 o 
   8   0   4      552.68      523.79     10.24 o 
   9   0   4      536.07      511.72     10.33 o 
  10   0   4       88.88       91.61      4.59 o 
  11   0   4      141.78      145.98      5.52 o 
  12   0   4      436.68      450.21     12.79 o 
  13   0   4      289.42      314.22     10.59 o 
  14   0   4      147.44      129.55      6.81 o 
  15   0   4       76.26       76.60      5.43 o 
  16   0   4      147.53      155.95      7.72 o 
  17   0   4       11.67       11.07      4.93 o 
  18   0   4       52.86       62.13     10.68 o 
 -17   1   4      166.76      155.46      7.49 o 
 -16   1   4      372.75      358.47     11.91 o 
 -15   1   4      220.84      192.99     15.45 o 
 -14   1   4      159.89      155.69      7.09 o 
 -13   1   4      378.91      371.64      8.36 o 
 -12   1   4      232.04      223.85      5.37 o 
 -11   1   4      173.05      182.67      4.65 o 
 -10   1   4      228.93      235.02      5.24 o 
  -9   1   4     1021.73     1040.19     14.54 o 
  -8   1   4      526.30      583.19      9.22 o 
  -7   1   4     2052.54     2162.05     30.85 o 
  -6   1   4     2570.22     2649.10     50.69 o 
  -5   1   4      208.60      201.81      6.36 o 
  -4   1   4     2657.98     2897.13     48.21 o 
  -3   1   4     2423.89     2492.45     90.37 o 
  -2   1   4      378.79      385.50      9.23 o 
  -1   1   4       11.38       11.38      2.03 o 
   0   1   4      479.53      454.40     10.74 o 
   1   1   4     2132.86     2307.73     44.86 o 
   2   1   4     2108.86     2329.62     46.58 o 
   3   1   4      280.52      277.37      5.09 o 
   4   1   4     2475.38     2469.47     26.31 o 
   5   1   4     1940.32     2064.30     22.38 o 
   6   1   4      770.42      807.53     17.49 o 
   7   1   4     1046.71     1059.76     13.24 o 
   8   1   4      252.48      243.22      6.32 o 
   9   1   4      186.69      191.08      4.41 o 
  10   1   4      221.17      209.83      4.37 o 
  11   1   4      351.99      330.25      5.90 o 
  12   1   4      168.03      156.39      4.41 o 
  13   1   4      174.92      158.42      5.18 o 
  14   1   4      333.87      341.77      7.97 o 
  15   1   4      128.07      125.12      4.77 o 
  16   1   4       72.18       78.55      3.94 o 
  17   1   4      194.80      180.07      9.03 o 
  18   1   4      383.88      431.66     21.85 o 
  19   1   4        0.17       -4.90      9.69 o 
 -19   2   4       81.36       93.09      5.81 o 
 -18   2   4       88.28       83.97      5.81 o 
 -17   2   4      107.20      103.41      6.50 o 
 -16   2   4       50.02       48.64      4.47 o 
 -15   2   4      323.00      309.51     11.15 o 
 -14   2   4      317.74      302.56     10.80 o 
 -13   2   4      387.22      376.64     12.03 o 
 -12   2   4      600.96      565.61     23.58 o 
 -11   2   4      422.38      414.88      7.44 o 
 -10   2   4      108.60       98.33      3.98 o 
  -9   2   4      146.76      151.52      4.39 o 
  -8   2   4     1346.56     1402.61     18.33 o 
  -7   2   4      248.72      220.88      5.75 o 
  -6   2   4     1059.98     1169.98     22.27 o 
  -5   2   4      465.89      449.13     10.76 o 
  -4   2   4     1431.21     1481.62     27.19 o 
  -3   2   4      154.44      167.28      5.64 o 
  -2   2   4      136.21      111.36      4.80 o 
  -1   2   4     2560.08     2599.70     44.61 o 
   0   2   4      116.25       97.92      4.59 o 
   1   2   4      177.12      188.71      5.01 o 
   2   2   4     1225.99     1257.52     16.41 o 
   3   2   4      353.41      338.53      5.36 o 
   4   2   4     1151.17     1310.57     15.26 o 
   5   2   4      217.45      192.36      3.93 o 
   6   2   4     1193.30     1186.23     14.91 o 
   7   2   4       75.65       67.10      3.79 o 
   8   2   4       71.84       69.36      3.15 o 
   9   2   4      312.19      318.23      7.63 o 
  10   2   4      485.70      463.19     22.31 o 
  11   2   4      466.34      479.53     10.53 o 
  12   2   4      385.35      392.45     11.79 o 
  13   2   4      358.14      335.37     15.77 o 
  14   2   4       69.75       75.90      4.56 o 
  15   2   4      158.43      156.10      6.55 o 
  16   2   4      109.20      110.53      7.48 o 
  17   2   4       74.53       76.58      6.40 o 
  18   2   4       38.47       51.91      5.24 o 
  19   2   4       33.71       53.22      6.74 o 
 -20   3   4       33.89       42.66      4.00 o 
 -19   3   4      122.11      125.11      7.55 o 
 -18   3   4        1.20        0.79      5.01 o 
 -17   3   4      100.56      101.67      6.74 o 
 -16   3   4       20.16       25.58      3.65 o 
 -15   3   4      235.26      212.77      9.47 o 
 -14   3   4       15.93       13.42      5.92 o 
 -13   3   4       70.37       57.34      4.94 o 
 -12   3   4      471.66      419.99     13.07 o 
 -11   3   4      500.89      466.78     13.65 o 
 -10   3   4      188.69      185.47     11.58 o 
  -9   3   4      245.73      236.21      6.01 o 
  -8   3   4       21.64       26.27      2.60 o 
  -7   3   4       81.91       83.51      3.32 o 
  -6   3   4      961.68      982.20     16.02 o 
  -5   3   4      168.17      149.89      5.32 o 
  -4   3   4       96.93       98.19      5.59 o 
  -3   3   4     1530.98     1650.48     29.86 o 
  -2   3   4     1104.55     1203.06     28.43 o 
  -1   3   4       21.76       21.33      1.80 o 
   0   3   4     1054.63     1151.54     18.44 o 
   1   3   4     1925.85     2046.20     25.06 o 
   2   3   4       87.60       96.60      3.16 o 
   3   3   4      157.85      154.43      3.60 o 
   4   3   4      920.44      913.27     15.20 o 
   5   3   4       69.20       78.83      3.18 o 
   6   3   4       65.06       66.29      2.99 o 
   7   3   4      301.69      280.37      6.92 o 
   8   3   4      177.31      179.17      5.47 o 
   9   3   4      524.71      509.52     10.75 o 
  10   3   4      442.50      432.75      9.80 o 
  11   3   4       81.38       82.04      9.87 o 
  12   3   4       25.98       20.62      8.13 o 
  18   3   4       35.04       49.66      5.76 o 
 -20   4   4       13.45       16.87      3.25 o 
 -19   4   4        5.72        9.40      3.06 o 
 -18   4   4      108.20      106.86      7.19 o 
 -17   4   4       29.58       35.06      4.52 o 
 -16   4   4      123.90      116.46      8.38 o 
 -15   4   4       12.94       14.77      3.31 o 
 -14   4   4      158.89      149.70      8.19 o 
 -13   4   4       12.39        9.42      3.11 o 
 -12   4   4      235.20      210.85     12.08 o 
 -11   4   4      881.45      825.76     27.69 o 
 -10   4   4      864.81      782.55     19.58 o 
  -9   4   4      730.77      653.85     17.25 o 
  -8   4   4      854.04      796.05     24.89 o 
  -7   4   4      705.26      725.41     14.69 o 
  -6   4   4      355.07      315.40      7.28 o 
  -5   4   4       40.15       42.02      2.42 o 
  -4   4   4      589.17      608.86     13.38 o 
  -3   4   4      278.53      310.79     17.99 o 
  -2   4   4     1084.66     1212.15     18.12 o 
  -1   4   4     1751.07     1864.12     40.88 o 
   0   4   4     1069.27     1219.19     18.52 o 
   1   4   4      417.62      438.79      7.88 o 
   2   4   4      708.84      709.82     15.80 o 
   3   4   4       16.57       13.51      2.43 o 
   4   4   4      180.15      186.94      5.50 o 
   5   4   4      485.78      484.38     16.70 o 
   6   4   4      897.05      848.68     15.33 o 
   7   4   4      415.02      408.63     15.45 o 
   8   4   4      492.02      463.09     12.78 o 
   9   4   4      660.38      640.41     16.15 o 
  10   4   4      165.36      165.83      7.89 o 
  11   4   4       17.78       22.25      2.26 o 
  12   4   4      176.92      148.21     10.35 o 
 -19   5   4        4.57       14.09     10.02 o 
 -18   5   4       24.72       34.83      4.53 o 
 -17   5   4       41.88       48.54      5.29 o 
 -16   5   4       53.81       67.78      5.85 o 
 -15   5   4      141.71      130.12      7.95 o 
 -14   5   4        4.96        9.84      2.96 o 
 -13   5   4       98.21       93.69      6.68 o 
 -12   5   4      126.12      120.26      9.04 o 
 -11   5   4       33.30       30.35      4.02 o 
 -10   5   4      178.34      163.25      8.19 o 
  -9   5   4       27.08       20.86      3.66 o 
  -8   5   4       54.72       55.61      7.72 o 
  -7   5   4       60.63       67.87      5.16 o 
  -6   5   4      103.61       98.39      5.92 o 
  -5   5   4      132.61      126.81      4.25 o 
  -4   5   4       44.93       51.74      2.83 o 
  -3   5   4      113.09      104.54      5.57 o 
  -2   5   4      614.14      662.17     11.62 o 
  -1   5   4        6.36        6.75      2.40 o 
   0   5   4      481.35      519.02      9.10 o 
   1   5   4      126.27      114.50      5.63 o 
   2   5   4      159.45      161.45      8.96 o 
   3   5   4       87.55       77.38      4.70 o 
   4   5   4      131.19      139.62     10.44 o 
   5   5   4      123.95      125.61      4.81 o 
   6   5   4       69.63       81.09      4.98 o 
   7   5   4       55.42       54.00      3.29 o 
   8   5   4      189.12      181.18      6.65 o 
   9   5   4       10.16       13.60      2.04 o 
  10   5   4      238.10      231.85      9.18 o 
  11   5   4      155.37      148.05     10.84 o 
  12   5   4       21.03       20.87      4.44 o 
 -18   6   4       11.98       16.15      3.79 o 
 -17   6   4       27.45       36.28      4.88 o 
 -16   6   4       17.82       20.83      3.86 o 
 -15   6   4       17.56       18.50      3.81 o 
 -14   6   4        5.05        6.36      2.80 o 
 -13   6   4       22.79       22.44      3.81 o 
 -12   6   4      163.28      144.15      9.37 o 
 -11   6   4       45.03       43.96      4.93 o 
 -10   6   4       33.58       36.58      4.53 o 
  -9   6   4       16.87       11.34      3.37 o 
  -8   6   4       98.32       93.15      6.39 o 
  -7   6   4      527.57      534.28     17.09 o 
  -6   6   4      113.97      121.45      6.86 o 
  -5   6   4      115.99      116.03      6.67 o 
  -4   6   4        8.36       12.56      4.35 o 
  -3   6   4      250.03      242.46      5.46 o 
  -2   6   4       76.15       76.70      3.04 o 
  -1   6   4       72.04       77.45      3.45 o 
   0   6   4      191.57      182.27      7.77 o 
   1   6   4       34.26       33.00      3.60 o 
   2   6   4       48.14       52.13      4.18 o 
   3   6   4      173.38      166.53      7.30 o 
   4   6   4      354.26      342.46      8.97 o 
   5   6   4      451.83      391.85     12.77 o 
   6   6   4      357.64      331.17      8.76 o 
   7   6   4      157.17      148.96      6.72 o 
   8   6   4       54.85       54.05      4.53 o 
   9   6   4       40.37       43.47      4.07 o 
  10   6   4      268.62      255.69     10.39 o 
  11   6   4       60.84       61.29      6.90 o 
  12   6   4       19.54       27.61      5.09 o 
 -17   7   4       72.29       74.98      6.99 o 
 -16   7   4       21.33       28.01      6.74 o 
 -15   7   4       22.17       22.08      4.60 o 
 -14   7   4       61.97       64.60      8.30 o 
 -13   7   4       53.80       58.46      5.80 o 
 -12   7   4       45.34       34.65      4.56 o 
 -11   7   4        0.36        1.89      3.02 o 
 -10   7   4       57.33       43.26      4.94 o 
  -9   7   4       10.14        9.77      3.06 o 
  -8   7   4       54.46       49.92      5.18 o 
  -7   7   4      299.19      288.54     11.50 o 
  -6   7   4      227.87      207.84      9.34 o 
  -5   7   4       17.38       23.63      4.93 o 
  -4   7   4      315.82      280.22     10.86 o 
  -3   7   4       17.68       16.00      3.25 o 
  -2   7   4      211.07      203.45      6.58 o 
  -1   7   4       37.38       34.32      3.76 o 
   0   7   4      124.28      117.52      5.36 o 
   1   7   4       19.56       20.08      3.27 o 
   2   7   4      135.54      129.72      6.78 o 
   3   7   4      185.25      190.35      8.21 o 
   4   7   4      273.87      252.80     10.84 o 
   5   7   4      423.01      392.47     10.75 o 
   6   7   4       77.77       78.34      5.61 o 
   7   7   4       55.04       49.36      4.56 o 
   8   7   4       36.87       42.54      4.29 o 
   9   7   4       71.83       67.23      9.86 o 
  10   7   4        3.36        4.11      3.78 o 
  11   7   4       48.01       55.21      7.07 o 
  12   7   4       31.52       38.12      5.75 o 
 -15   8   4        2.79        5.70      3.20 o 
 -14   8   4        2.16       11.34      3.23 o 
 -13   8   4       71.43       77.67      9.04 o 
 -12   8   4       39.25       41.10      5.00 o 
 -11   8   4        2.57        7.81      3.37 o 
 -10   8   4       28.07       28.03      6.82 o 
  -9   8   4       47.51       47.64      5.59 o 
  -8   8   4        7.18        7.24      2.88 o 
  -7   8   4       20.20       21.03      3.81 o 
  -6   8   4       32.41       30.93      4.29 o 
  -5   8   4      128.69      122.03      7.38 o 
  -4   8   4      117.05      110.80      6.80 o 
  -3   8   4      119.14      114.27      8.54 o 
  -2   8   4      127.83      124.00      6.91 o 
  -1   8   4       13.91       17.52      3.02 o 
   0   8   4       20.51       19.84      3.02 o 
   1   8   4        9.48       14.33      3.52 o 
   2   8   4      166.89      166.05      9.24 o 
   3   8   4       77.92       72.27      7.15 o 
   4   8   4       62.24       59.60      5.29 o 
   5   8   4       82.60       77.93      7.23 o 
   6   8   4       49.42       50.13      4.81 o 
   7   8   4        3.18        1.41      2.48 o 
   8   8   4       44.54       42.57      7.89 o 
   9   8   4       12.95       17.69      4.52 o 
  10   8   4       95.20       99.58      9.86 o 
  11   8   4       16.39       29.58      5.42 o 
  12   8   4        4.24       15.61      3.29 o 
 -13   9   4        1.63        7.69      3.43 o 
 -12   9   4       10.06       17.54      8.05 o 
 -11   9   4       47.53       50.41      5.58 o 
 -10   9   4       41.81       41.93      5.05 o 
  -9   9   4       49.26       42.54      8.22 o 
  -8   9   4       18.35       14.66      3.65 o 
  -7   9   4       13.41       12.82      5.26 o 
  -6   9   4       61.56       52.39      5.23 o 
  -5   9   4       10.73       13.40      3.13 o 
  -4   9   4       27.05       22.43      3.77 o 
  -3   9   4      109.21      111.65      6.90 o 
  -2   9   4        8.21        4.18      3.12 o 
  -1   9   4       40.81       44.00      5.59 o 
   0   9   4       14.45       16.06      3.02 o 
   1   9   4       93.70       92.83      5.01 o 
   2   9   4      119.78      131.56     10.52 o 
   3   9   4      105.83      106.86      7.49 o 
   4   9   4       82.67       76.90      6.26 o 
   5   9   4       46.28       43.89      4.86 o 
   6   9   4        8.38       11.14      3.02 o 
   7   9   4       40.27       37.38      4.45 o 
   8   9   4        4.82        3.86      2.90 o 
   9   9   4        9.54       13.97      4.77 o 
  10   9   4        4.54        7.72      4.60 o 
  11   9   4       11.59       16.27      4.44 o 
 -10  10   4       35.29       41.70      5.28 o 
  -9  10   4        4.58        8.49      3.70 o 
  -8  10   4        9.45       11.48      3.31 o 
  -7  10   4       75.99       75.71      7.15 o 
  -6  10   4       44.10       48.26      5.21 o 
  -5  10   4       45.33       43.88      4.76 o 
  -4  10   4       30.88       27.84      4.00 o 
  -3  10   4       57.39       53.14      6.57 o 
  -2  10   4       55.79       63.76      5.17 o 
  -1  10   4      175.40      173.11      8.19 o 
   2  10   4       13.41       19.23      5.42 o 
   3  10   4      135.87      119.14      8.25 o 
   4  10   4        2.41        7.11      3.01 o 
   5  10   4       52.93       47.79      5.36 o 
   6  10   4        2.87        5.40      6.82 o 
   7  10   4       20.64       23.51      5.34 o 
   8  10   4       18.42       20.38      5.59 o 
  -6  11   4      189.71      196.57     10.28 o 
  -5  11   4        0.35        0.66      3.78 o 
  -4  11   4       46.00       64.28      5.24 o 
  -3  11   4       15.57       37.30      5.26 o 
   2  11   4      107.01      118.64     12.49 o 
   3  11   4       45.54       58.70      6.10 o 
   4  11   4      145.01      157.05     11.91 o 
 -17   1   5       22.67       28.31      5.26 o 
 -16   1   5        4.41       11.57      2.66 o 
 -15   1   5       11.17       11.54      2.73 o 
 -14   1   5      138.66      125.11      6.39 o 
 -13   1   5        2.77        4.05      1.68 o 
 -12   1   5      147.55      147.92      4.79 o 
 -11   1   5        7.85        7.31      1.47 o 
 -10   1   5       89.52       89.20      3.31 o 
  -9   1   5       99.30       96.67      3.37 o 
  -8   1   5      375.44      380.73     10.48 o 
  -7   1   5      341.45      314.71      9.14 o 
  -6   1   5      239.02      239.00      7.74 o 
  -5   1   5      898.22      960.52     19.68 o 
  -4   1   5      618.43      690.57     15.33 o 
  -3   1   5      897.66     1041.67     20.90 o 
  -2   1   5      315.41      323.22     12.82 o 
  -1   1   5       80.30       79.37      4.29 o 
   0   1   5      353.80      413.96     10.92 o 
   1   1   5      585.46      646.47     14.75 o 
   2   1   5     1301.61     1450.47     28.67 o 
   3   1   5       84.55       79.22      4.70 o 
   4   1   5      168.90      189.60      8.54 o 
   5   1   5      622.24      607.75      9.60 o 
   6   1   5      151.57      145.20      5.84 o 
   7   1   5      207.86      225.11      7.02 o 
   8   1   5       39.98       37.61      3.03 o 
   9   1   5       28.91       30.54      3.09 o 
  10   1   5       66.49       53.49      3.69 o 
  11   1   5       98.94       93.82      4.75 o 
  12   1   5       23.08       23.48      3.26 o 
  13   1   5        4.25        4.95      2.19 o 
  14   1   5       44.98       40.70      3.52 o 
  15   1   5       10.24       14.56      3.62 o 
  16   1   5        2.22        7.35      4.12 o 
  17   1   5       38.07       43.66      3.88 o 
  18   1   5       16.01       11.80      3.46 o 
 -18   2   5       48.70       60.09      4.88 o 
 -17   2   5       66.18       68.39      5.31 o 
 -16   2   5       70.44       71.20      7.31 o 
 -15   2   5       95.35      110.31      9.61 o 
 -14   2   5        6.98        3.46      2.33 o 
 -13   2   5       28.42       23.25      4.68 o 
 -12   2   5       12.58       20.09      3.18 o 
 -11   2   5      135.37      141.78      4.66 o 
 -10   2   5      180.08      182.90      5.55 o 
  -9   2   5      147.74      138.85      5.50 o 
  -8   2   5      124.39      125.91      4.59 o 
  -7   2   5      303.13      317.42      9.26 o 
  -6   2   5     1013.78     1081.54     21.65 o 
  -5   2   5      388.54      418.35     10.90 o 
  -4   2   5      393.06      405.83     11.34 o 
  -3   2   5      272.47      280.30      8.51 o 
  -2   2   5      274.28      301.95     11.26 o 
  -1   2   5       69.01       83.53      4.46 o 
   0   2   5      508.04      515.30     16.27 o 
   1   2   5       58.44       68.11      4.18 o 
   2   2   5      720.52      787.64     18.34 o 
   3   2   5      461.84      464.48      6.79 o 
   4   2   5      577.37      606.00      8.39 o 
   5   2   5      691.27      682.17      9.27 o 
   6   2   5       78.84       74.66      2.34 o 
   7   2   5        8.45       13.76      2.47 o 
   8   2   5      374.38      346.42      8.99 o 
   9   2   5       57.44       58.48      3.78 o 
  10   2   5        1.34        2.59      2.05 o 
  11   2   5       24.81       28.86      3.13 o 
  12   2   5       22.76       25.96      4.10 o 
  13   2   5      136.21      140.03      7.31 o 
  14   2   5       18.68       23.85      5.97 o 
  15   2   5       94.49      104.56      5.41 o 
  16   2   5        7.12       11.75      5.75 o 
  17   2   5        7.19        9.73      3.51 o 
  18   2   5       10.66       24.84      4.77 o 
 -20   3   5       44.13       51.32      5.83 o 
 -19   3   5       33.32       30.54      4.35 o 
 -18   3   5       52.46       55.87      6.49 o 
 -17   3   5       17.06       17.10      3.04 o 
 -16   3   5        8.45       12.07      2.83 o 
 -15   3   5       56.92       52.73      4.76 o 
 -14   3   5        9.01        6.63      4.93 o 
 -13   3   5       28.60       25.57      3.53 o 
 -12   3   5       88.07       86.43     10.93 o 
 -11   3   5      741.39      682.01     35.99 o 
 -10   3   5       94.57       97.53      5.98 o 
  -9   3   5      681.22      676.87     12.91 o 
  -8   3   5      217.20      198.45      5.84 o 
  -7   3   5      165.26      160.31      5.12 o 
  -6   3   5       87.02       78.02     10.19 o 
  -5   3   5      854.34      912.21     30.40 o 
  -4   3   5      157.41      149.96      5.92 o 
  -3   3   5      850.83      964.76     20.15 o 
  -2   3   5      494.93      550.11     23.50 o 
  -1   3   5      205.68      214.60      7.46 o 
   0   3   5      386.23      453.68     12.02 o 
   1   3   5      787.82      801.45     14.06 o 
   2   3   5      461.08      482.58     10.72 o 
   3   3   5      161.87      171.78      3.89 o 
   4   3   5        5.54        6.45      1.07 o 
   5   3   5      421.53      402.76      6.82 o 
   6   3   5      372.31      380.37      6.66 o 
   7   3   5      333.74      329.56      9.27 o 
   8   3   5      898.13      848.83     13.78 o 
   9   3   5      251.79      238.17      7.62 o 
  10   3   5       88.92       83.61      4.66 o 
  11   3   5       16.60       15.38      2.89 o 
  12   3   5      108.86      108.87      5.47 o 
  13   3   5       56.58       58.40      4.20 o 
  14   3   5       15.09       15.63      3.71 o 
  15   3   5       33.23       40.14      4.93 o 
  16   3   5       76.65       81.41      6.55 o 
  17   3   5        3.03        7.56      3.51 o 
  18   3   5       57.29       55.79      5.92 o 
 -19   4   5        1.58        8.82      4.60 o 
 -18   4   5       30.33       31.88      4.29 o 
 -17   4   5       13.50       28.01      3.89 o 
 -16   4   5      148.00      139.56      8.19 o 
 -15   4   5       21.46       23.78      7.72 o 
 -14   4   5      265.72      249.74     10.68 o 
 -13   4   5       30.82       26.53      3.76 o 
 -12   4   5        9.78       10.81      2.96 o 
 -11   4   5      106.27      103.28      9.86 o 
 -10   4   5      269.98      249.29     10.16 o 
  -9   4   5      244.96      217.93      9.34 o 
  -8   4   5       88.84       86.89      5.92 o 
  -7   4   5       57.34       53.09      2.80 o 
  -6   4   5      387.09      380.16      8.68 o 
  -5   4   5      111.58      118.05      7.07 o 
  -4   4   5      467.01      469.56     11.95 o 
  -3   4   5      337.53      309.43     14.87 o 
  -2   4   5      437.46      479.49     12.35 o 
  -1   4   5        0.94        0.82      1.56 o 
   0   4   5      916.81      947.26     15.77 o 
   1   4   5       41.01       43.43      2.82 o 
   2   4   5      587.44      575.37      9.93 o 
   3   4   5      544.83      509.89      8.12 o 
   4   4   5       30.34       34.57      2.32 o 
   5   4   5       82.52       78.73      3.85 o 
   6   4   5       35.85       41.85      2.25 o 
   7   4   5      656.93      654.02     11.65 o 
   8   4   5       42.24       48.78      6.65 o 
   9   4   5       98.18       98.75      7.89 o 
  10   4   5       23.54       27.44      4.93 o 
  11   4   5      142.84       92.68      7.72 o 
  14   4   5        3.63        1.60      3.22 o 
  15   4   5       22.51       30.49      4.89 o 
  16   4   5       31.57       39.29      5.47 o 
  17   4   5       13.25       15.84      4.44 o 
 -19   5   5      107.59       94.12      7.09 o 
 -18   5   5       25.59       33.01      7.15 o 
 -17   5   5       32.04       43.13      4.88 o 
 -16   5   5       65.28       59.58      5.61 o 
 -15   5   5      129.68      120.05     12.90 o 
 -14   5   5       15.83       15.16      3.47 o 
 -13   5   5      123.60      114.51      7.43 o 
 -12   5   5      130.60      116.43      7.38 o 
 -11   5   5      102.16       93.33      6.56 o 
 -10   5   5       21.46       19.72      3.60 o 
  -9   5   5      542.35      495.18     15.56 o 
  -8   5   5       46.26       50.32      4.88 o 
  -7   5   5        7.37        9.87      2.90 o 
  -6   5   5       45.56       44.94      4.36 o 
  -5   5   5      831.30      826.33     17.04 o 
  -4   5   5      152.40      162.68      6.38 o 
  -3   5   5       27.31       29.85      3.61 o 
  -2   5   5      125.73      129.75      5.92 o 
  -1   5   5       10.79       15.31      1.98 o 
   0   5   5       78.43       79.66      3.66 o 
   1   5   5       48.16       49.80      3.11 o 
   2   5   5      752.26      754.12     12.15 o 
   3   5   5       95.00       92.57      3.78 o 
   4   5   5       22.89       28.21      5.64 o 
   5   5   5        9.84       13.21      1.98 o 
   6   5   5      349.62      348.82      8.82 o 
   7   5   5      117.60      109.68      5.81 o 
   8   5   5      204.19      177.96     16.27 o 
 -18   6   5       41.57       47.19      5.52 o 
 -17   6   5      100.65      108.69      8.02 o 
 -16   6   5       40.06       43.90      5.11 o 
 -15   6   5       76.48       85.94      6.85 o 
 -14   6   5      139.12      124.88      8.23 o 
 -13   6   5      113.75      109.70      7.58 o 
 -12   6   5       11.07        7.59      3.19 o 
 -11   6   5      369.26      342.63     17.34 o 
 -10   6   5      654.97      612.09     18.36 o 
  -9   6   5      315.98      306.50     15.28 o 
  -8   6   5      581.56      556.68     16.85 o 
  -7   6   5      150.69      147.06      8.12 o 
  -6   6   5      170.78      160.05     12.41 o 
  -5   6   5       65.28       66.40      5.46 o 
  -4   6   5      447.61      426.30     13.59 o 
  -3   6   5       92.35       89.86     12.08 o 
  -2   6   5       76.95       82.57      3.62 o 
  -1   6   5      584.50      582.24     11.63 o 
   0   6   5      301.84      295.56      7.64 o 
   1   6   5      121.78      123.62      4.87 o 
   2   6   5      154.38      139.20      4.66 o 
   3   6   5      300.62      292.84      8.16 o 
   4   6   5       32.41       40.96      3.10 o 
   5   6   5       71.61       70.78      3.94 o 
   6   6   5      481.74      463.45     11.11 o 
   7   6   5      690.17      665.16     25.80 o 
   8   6   5      109.94      113.71      9.20 o 
   9   6   5      201.37      203.43     12.82 o 
 -16   7   5       40.80       36.93      5.05 o 
 -15   7   5       75.76       77.65     13.47 o 
 -14   7   5       13.07       12.08      3.53 o 
 -13   7   5       21.07       29.07      4.68 o 
 -12   7   5       78.01       70.98      6.39 o 
 -11   7   5      160.18      143.89      8.71 o 
 -10   7   5       27.71       29.55      5.34 o 
  -9   7   5       24.92       24.99      4.24 o 
  -8   7   5       27.71       31.88      4.24 o 
  -7   7   5       63.15       65.09      5.81 o 
  -6   7   5      152.84      157.24      8.42 o 
  -5   7   5       85.91       79.90     10.27 o 
  -4   7   5      307.09      290.63     11.38 o 
  -3   7   5      298.82      283.35     19.31 o 
  -2   7   5      123.70      110.05      6.66 o 
  -1   7   5       57.30       50.76      3.16 o 
   0   7   5        1.11        3.77      1.76 o 
   1   7   5      867.32      865.88     16.11 o 
   2   7   5        6.86        6.75      1.81 o 
   3   7   5       30.13       32.54      3.60 o 
   4   7   5      246.54      249.33      7.98 o 
   5   7   5       26.02       28.63      2.78 o 
   6   7   5       25.70       26.35      6.65 o 
   7   7   5       23.45       20.38      4.77 o 
   8   7   5      190.84      181.74     12.49 o 
 -15   8   5       14.19       23.80      4.49 o 
 -14   8   5       69.46       68.39     10.43 o 
 -13   8   5       94.23       93.79      9.45 o 
 -12   8   5        6.60       11.40      3.43 o 
 -11   8   5      191.57      166.19      9.76 o 
 -10   8   5       68.51       76.03      7.07 o 
  -9   8   5       77.76       71.64      6.26 o 
  -8   8   5      121.18      109.41      7.38 o 
  -7   8   5      335.16      275.29     11.91 o 
  -6   8   5       69.62       54.19      8.46 o 
  -5   8   5       53.70       48.83      4.93 o 
  -4   8   5      428.47      413.65     14.35 o 
  -3   8   5      138.40      134.22      7.67 o 
  -2   8   5       56.03       59.50      5.05 o 
  -1   8   5       45.37       51.17      4.64 o 
   0   8   5      160.02      159.43      7.94 o 
   1   8   5      180.30      182.55      5.64 o 
   2   8   5      156.98      162.47      8.96 o 
   3   8   5      127.03      122.14      5.79 o 
   4   8   5       59.81       59.67      5.19 o 
   5   8   5      102.93      105.75      6.80 o 
   6   8   5      261.48      248.28     15.61 o 
   7   8   5       84.20       86.92      8.87 o 
   8   8   5       17.29       21.36      4.93 o 
 -12   9   5      150.25      146.44      9.64 o 
 -11   9   5       22.01       28.77      4.73 o 
 -10   9   5       24.18       36.68      9.04 o 
  -9   9   5      158.70      167.32     16.19 o 
  -8   9   5      137.40      125.75      8.25 o 
  -7   9   5       61.03       69.81     14.62 o 
  -6   9   5      223.86      230.38     17.09 o 
  -5   9   5      440.92      400.09     21.85 o 
  -4   9   5       42.40       45.88      8.46 o 
  -3   9   5      226.47      219.44     10.22 o 
  -2   9   5      174.06      167.21      8.65 o 
  -1   9   5       37.65       42.64      5.67 o 
   0   9   5       35.44       41.54      5.59 o 
   1   9   5      347.96      345.70     12.47 o 
   2   9   5      380.36      366.76     18.73 o 
   3   9   5       57.47       63.78      8.79 o 
   4   9   5      221.24      205.78     10.33 o 
   5   9   5      270.17      248.45     16.92 o 
   6   9   5       18.49       14.46      4.60 o 
   7   9   5      197.04      213.61     15.12 o 
   8   9   5       41.31       52.58      6.57 o 
  -9  10   5       50.92       56.45      6.20 o 
  -8  10   5       14.45       23.84      9.53 o 
  -7  10   5       71.13       75.32      6.98 o 
  -6  10   5      118.25      104.72     15.94 o 
  -5  10   5       12.94       23.70      3.95 o 
  -4  10   5       96.01       88.18      8.71 o 
  -3  10   5       89.67       90.40      6.45 o 
  -2  10   5        1.11        3.16      2.64 o 
  -1  10   5       77.73       83.30      5.78 o 
   0  10   5      135.10      127.35     10.02 o 
   3  10   5       55.46       54.75      5.38 o 
   4  10   5        3.18       11.03      4.60 o 
   5  10   5       45.00       49.95      7.56 o 
   6  10   5       44.56       47.82      7.72 o 
   7  10   5       44.27       56.53      7.39 o 
  -3  11   5       55.13       79.37      7.89 o 
 -14   0   6      705.71      649.71     23.50 o 
 -13   0   6       90.42       80.68      6.90 o 
 -12   0   6      121.96      125.70      8.54 o 
 -11   0   6      518.00      446.64     31.06 o 
 -10   0   6      724.37      707.00     16.73 o 
  -9   0   6      262.45      280.98     12.82 o 
  -8   0   6      215.99      235.80     11.67 o 
  -7   0   6      560.97      508.23     19.06 o 
  -6   0   6      310.19      319.76     14.30 o 
  -5   0   6      749.40      836.54     25.96 o 
  -4   0   6      165.88      155.61      9.04 o 
  -3   0   6        0.43        2.46      2.79 o 
  -2   0   6      122.58      145.75      9.04 o 
  -1   0   6      270.50      281.64     12.98 o 
   0   0   6        1.37        5.59      3.12 o 
   1   0   6      115.74      108.29      7.89 o 
   2   0   6      882.96      989.19     30.40 o 
   3   0   6      185.10      167.77     10.19 o 
   4   0   6      467.34      395.84     16.60 o 
   5   0   6      170.10      159.72     10.02 o 
   6   0   6      283.72      276.38     13.97 o 
   7   0   6      739.66      693.91     25.14 o 
   8   0   6      415.70      381.55     17.58 o 
   9   0   6      113.12      137.53     10.19 o 
  10   0   6       57.20       50.94      6.74 o 
  11   0   6      647.95      598.61     24.65 o 
  12   0   6      229.44      209.01     13.47 o 
  13   0   6      144.19      141.81     11.17 o 
  14   0   6       41.66       44.37      6.57 o 
  15   0   6       61.17       61.62      7.89 o 
  16   0   6      134.60      140.66     11.17 o 
  17   0   6       98.67      115.84     10.68 o 
 -16   1   6       28.89       35.48      3.66 o 
 -15   1   6      285.32      264.43      9.93 o 
 -14   1   6      264.50      239.12      9.30 o 
 -13   1   6       32.01       30.77      2.63 o 
 -12   1   6      340.09      338.48      7.43 o 
 -11   1   6      236.37      234.14      5.89 o 
 -10   1   6       95.59      113.65      4.04 o 
  -9   1   6      568.60      585.47     14.95 o 
  -8   1   6        7.23        6.88      2.63 o 
  -7   1   6      167.96      164.60      6.76 o 
  -6   1   6      486.73      472.45     12.47 o 
  -5   1   6      258.65      244.22     13.39 o 
  -4   1   6      876.86      938.98     19.86 o 
  -3   1   6      318.39      352.81     13.72 o 
  -2   1   6      895.51      923.98     20.04 o 
  -1   1   6      932.15      939.47     20.56 o 
   0   1   6      304.20      332.63     10.11 o 
   1   1   6     1020.45     1028.53     21.96 o 
   2   1   6      335.94      314.14     10.05 o 
   3   1   6      381.99      363.88     11.04 o 
   4   1   6      140.42      147.90      6.91 o 
   5   1   6        9.00        6.75      2.61 o 
   6   1   6      611.55      638.47     16.43 o 
   7   1   6       92.71       97.30      6.82 o 
   8   1   6      252.91      228.99     15.20 o 
   9   1   6      356.22      335.80      9.33 o 
  10   1   6       39.00       38.41      3.34 o 
  11   1   6      302.82      250.94      8.17 o 
  12   1   6      331.22      298.82      9.18 o 
  13   1   6       21.29       28.86      3.12 o 
  14   1   6      143.13      137.92      6.28 o 
  15   1   6       91.50      103.29      5.56 o 
  16   1   6      152.95      161.79     10.11 o 
  17   1   6       54.52       62.99      6.37 o 
 -18   2   6       20.22       30.24      3.00 o 
 -17   2   6      174.86      170.28      8.48 o 
 -16   2   6       55.08       58.22      4.96 o 
 -15   2   6       38.66       41.34      4.16 o 
 -14   2   6      185.95      161.99      7.90 o 
 -13   2   6      326.84      310.33     11.15 o 
 -12   2   6       20.73       17.37      3.19 o 
 -11   2   6      184.52      177.08      5.97 o 
 -10   2   6      468.57      458.55      8.70 o 
  -9   2   6     1255.85     1210.49     21.49 o 
  -8   2   6      157.40      144.12      6.24 o 
  -7   2   6      737.45      710.38     16.77 o 
  -6   2   6      335.64      320.12      9.87 o 
  -5   2   6        9.75        6.22      2.46 o 
  -4   2   6      169.02      146.00     17.91 o 
  -3   2   6      761.26      764.19     17.63 o 
  -2   2   6      451.40      444.32     12.29 o 
  -1   2   6      482.14      444.92     12.60 o 
   0   2   6      781.80      747.81     17.77 o 
   1   2   6      155.64      128.49     12.90 o 
   2   2   6       37.78       34.41      3.70 o 
   3   2   6      388.30      350.58     11.10 o 
   4   2   6      681.44      687.02     26.21 o 
   5   2   6      123.01      121.29      5.11 o 
   6   2   6     1344.41     1294.11     21.72 o 
   7   2   6      500.72      463.66     10.91 o 
   8   2   6      202.22      188.06      6.75 o 
   9   2   6        1.58        3.57      2.30 o 
  10   2   6      359.60      346.56      9.81 o 
  11   2   6      169.07      175.15      6.90 o 
  12   2   6       23.28       29.62      3.23 o 
  13   2   6       80.02       86.03      5.08 o 
  14   2   6      173.02      179.26      9.80 o 
  15   2   6        6.75        9.24      2.47 o 
  16   2   6        5.68        6.17      3.23 o 
  17   2   6       46.35       65.89      9.37 o 
 -19   3   6       13.71       12.58      2.61 o 
 -18   3   6      132.67      136.92     11.58 o 
 -17   3   6       30.12       31.86      3.95 o 
 -16   3   6       99.15       89.14      6.22 o 
 -15   3   6      237.30      227.96      9.99 o 
 -14   3   6      145.26      133.81      7.55 o 
 -13   3   6       94.39       88.28     12.57 o 
 -12   3   6      304.42      279.90     17.17 o 
 -11   3   6       35.82       37.04      4.35 o 
 -10   3   6       54.79       48.30      5.09 o 
  -9   3   6       66.92       70.79      5.34 o 
  -8   3   6     1017.64      977.22     17.59 o 
  -7   3   6       60.23       65.18      9.94 o 
  -6   3   6      621.61      600.71     24.65 o 
  -5   3   6      670.80      678.94     16.40 o 
  -4   3   6      373.58      398.35     13.39 o 
  -3   3   6      155.08      158.35     11.42 o 
  -2   3   6      556.70      561.43     17.66 o 
  -1   3   6      550.35      536.28     14.04 o 
   0   3   6      178.03      188.93      7.72 o 
   1   3   6      335.47      313.52     10.28 o 
   2   3   6      599.47      569.24     15.05 o 
   3   3   6      573.44      568.04     11.89 o 
   4   3   6       43.68       40.82      3.28 o 
   5   3   6      791.45      741.02     15.60 o 
   6   3   6      112.18      115.91      5.23 o 
   7   3   6       15.75       14.09      3.85 o 
   8   3   6       73.73       77.79      4.57 o 
   9   3   6      308.33      307.72      9.18 o 
  10   3   6       44.76       42.61      4.37 o 
  11   3   6      132.26      131.97      6.10 o 
  12   3   6      202.97      201.82      7.68 o 
  13   3   6      104.41       97.71      5.46 o 
  14   3   6       41.35       48.30      5.26 o 
  15   3   6      151.82      174.78      9.52 o 
  16   3   6       15.16       27.46      4.89 o 
 -19   4   6       77.79       69.75      5.87 o 
 -18   4   6       77.92       79.04      6.22 o 
 -17   4   6       25.14       32.60      4.52 o 
 -16   4   6       73.34       90.08      6.56 o 
 -15   4   6      101.22      102.74      6.97 o 
 -14   4   6       22.60       27.46      4.11 o 
 -13   4   6      194.28      183.53      9.18 o 
 -12   4   6       55.92       47.69      6.08 o 
 -11   4   6       22.26       22.58      5.75 o 
 -10   4   6      374.20      359.04     12.78 o 
  -9   4   6      861.42      808.44     22.35 o 
  -8   4   6     1148.08     1117.17     25.61 o 
  -7   4   6      588.44      595.24     16.73 o 
  -6   4   6      578.08      546.76     13.89 o 
  -5   4   6      240.68      234.16     23.50 o 
  -4   4   6       32.01       36.74      3.28 o 
  -3   4   6      261.41      249.18      8.87 o 
  -2   4   6       16.21       23.66      4.60 o 
  -1   4   6       96.10      103.08      5.47 o 
   0   4   6      276.64      277.47      9.52 o 
   1   4   6       28.20       26.13      3.46 o 
   2   4   6      202.64      195.88      6.42 o 
   3   4   6      541.87      531.57     11.65 o 
   4   4   6      787.87      789.86     12.97 o 
   5   4   6     1018.67      966.40     17.76 o 
   6   4   6      975.62      973.29     18.12 o 
   7   4   6      385.76      369.05     10.00 o 
   8   4   6       17.80       16.00      2.71 o 
   9   4   6       25.50       17.31      3.55 o 
  10   4   6      186.90      171.85      6.97 o 
  11   4   6        8.26       13.73      2.63 o 
  12   4   6       45.66       51.24      3.91 o 
  13   4   6       70.73       68.93      6.43 o 
  14   4   6       39.47       40.71      5.28 o 
  15   4   6       33.45       39.30      5.80 o 
  16   4   6       50.68       46.83      5.76 o 
 -18   5   6       60.45       64.82      5.80 o 
 -17   5   6        8.00       11.24      4.03 o 
 -16   5   6        6.25        8.77      3.06 o 
 -15   5   6       21.55       22.22      3.74 o 
 -14   5   6       58.79       63.34      5.69 o 
 -13   5   6       77.97       75.95      6.16 o 
 -12   5   6       15.50       21.90      7.64 o 
 -11   5   6      250.23      211.88     22.68 o 
 -10   5   6       15.91       19.77      4.68 o 
  -9   5   6       52.86       51.16      5.17 o 
  -8   5   6      148.25      139.27      7.95 o 
  -7   5   6      204.96      175.18      8.87 o 
  -6   5   6      394.36      379.70     13.36 o 
  -5   5   6      238.80      250.89     17.91 o 
  -4   5   6       15.24       20.53      3.45 o 
  -3   5   6      280.21      289.32      9.75 o 
  -2   5   6      682.19      673.03     33.11 o 
  -1   5   6      673.00      672.52     17.09 o 
   0   5   6      482.96      487.76     10.82 o 
   1   5   6        3.84        7.72      1.88 o 
   2   5   6      186.59      191.61      6.42 o 
   3   5   6      461.34      443.23      9.05 o 
   4   5   6       45.08       43.09      3.06 o 
   5   5   6      128.16      116.32      5.40 o 
   6   5   6      114.95      116.48      5.51 o 
   7   5   6       29.55       33.55      3.21 o 
   8   5   6      162.22      153.69     11.61 o 
   9   5   6       15.17       26.60      3.18 o 
  10   5   6       23.11       33.45      3.39 o 
  11   5   6       74.31       80.85      6.55 o 
  12   5   6       34.29       41.97      5.09 o 
  13   5   6        3.97        6.96      3.59 o 
  14   5   6       12.00       13.52      3.94 o 
  15   5   6       65.45       74.72      7.22 o 
 -17   6   6       23.35       35.28      5.09 o 
 -16   6   6        4.24        0.14      2.76 o 
 -15   6   6        0.31        4.14      4.68 o 
 -14   6   6       43.19       39.75      4.88 o 
 -13   6   6       53.83       53.65      5.67 o 
 -12   6   6       30.01       32.29      4.63 o 
 -11   6   6      200.20      201.53     12.49 o 
 -10   6   6      140.11      133.69     20.38 o 
  -9   6   6       31.50       37.71      5.50 o 
  -8   6   6       24.74       22.72      3.98 o 
  -7   6   6      295.15      274.43     11.44 o 
  -6   6   6      125.49      131.33      7.73 o 
  -5   6   6       65.07       59.21      5.33 o 
  -4   6   6       90.01       84.62      8.87 o 
  -3   6   6       25.66       29.04      3.18 o 
  -2   6   6      737.54      740.97     23.25 o 
  -1   6   6      395.45      377.27     12.07 o 
   0   6   6       41.45       38.39      2.98 o 
   1   6   6      136.22      125.42      5.21 o 
   2   6   6       99.91       98.08      4.71 o 
   3   6   6       73.22       69.63      3.49 o 
   4   6   6      270.06      258.65      6.94 o 
   5   6   6      104.86      101.87      4.37 o 
   6   6   6      141.79      143.50      6.19 o 
   7   6   6      116.75      121.72      5.79 o 
   8   6   6      309.67      293.18      9.30 o 
   9   6   6       48.70       48.00      5.13 o 
  10   6   6       57.79       64.94      6.33 o 
  11   6   6       43.63       36.37      5.13 o 
  12   6   6       60.42       50.80      5.69 o 
  13   6   6       12.97       18.34      3.91 o 
  14   6   6       16.68       13.95      3.80 o 
 -15   7   6        6.72        9.29      4.11 o 
 -14   7   6       80.16       82.37      7.08 o 
 -13   7   6       13.88       10.46      7.48 o 
 -12   7   6      112.48      112.17      7.89 o 
 -11   7   6       23.10       22.42      4.41 o 
 -10   7   6        1.50        8.32      3.11 o 
  -9   7   6        2.26       10.19      3.14 o 
  -8   7   6       14.00       14.88      3.53 o 
  -7   7   6      124.37      136.55      8.25 o 
  -6   7   6      148.02      147.98      8.46 o 
  -5   7   6       61.52       56.12      5.40 o 
  -4   7   6       37.54       37.06      6.24 o 
  -3   7   6       65.92       63.10      5.52 o 
  -2   7   6       74.06       61.13      7.39 o 
  -1   7   6       55.75       46.77      3.08 o 
   0   7   6       23.72       21.89      2.51 o 
   1   7   6       51.14       53.18      5.56 o 
   2   7   6       59.24       59.41      3.66 o 
   3   7   6      109.41      103.85      4.40 o 
   4   7   6       24.71       29.94      2.60 o 
   5   7   6        7.81       13.08      1.91 o 
   6   7   6        5.05       11.15      2.42 o 
   7   7   6        8.47       10.51      3.19 o 
   8   7   6       27.40       21.02      4.03 o 
   9   7   6       82.61       87.63      7.48 o 
  10   7   6        8.85        5.34      3.63 o 
  11   7   6       80.50       78.75      9.53 o 
  12   7   6        1.83       -2.64      3.18 o 
  13   7   6        6.86        6.35      3.23 o 
 -14   8   6       11.11       12.40      3.79 o 
 -13   8   6       28.46       32.49      4.81 o 
 -12   8   6      103.10       95.17      7.53 o 
 -11   8   6       88.82      104.04      7.61 o 
 -10   8   6       11.92       21.79      5.18 o 
  -9   8   6       10.34       10.39      3.65 o 
  -8   8   6       73.52       73.00      6.49 o 
  -7   8   6       11.17        8.48      3.31 o 
  -6   8   6       86.49       87.46      9.94 o 
  -5   8   6       16.02       20.84      3.53 o 
  -4   8   6       26.14       24.29      4.68 o 
  -3   8   6       55.88       55.15      5.34 o 
  -2   8   6       17.00       21.37      3.53 o 
  -1   8   6      186.90      183.57      9.05 o 
   0   8   6       42.00       38.12      6.08 o 
   1   8   6       93.72       85.61      4.37 o 
   2   8   6       22.19       22.75      2.71 o 
   3   8   6       90.57       87.23      4.66 o 
   4   8   6       94.95       92.71      4.24 o 
   5   8   6        7.87        7.28      2.88 o 
   6   8   6       31.82       31.14      5.59 o 
   7   8   6       46.55       51.09      5.45 o 
   8   8   6       95.99      102.88      7.69 o 
   9   8   6       36.89       31.87      5.25 o 
  10   8   6       13.55        8.50      3.43 o 
  11   8   6        5.55       11.94      4.16 o 
 -11   9   6        2.95        5.12      5.34 o 
 -10   9   6        0.81        3.23      3.23 o 
  -9   9   6       16.75       23.04      7.39 o 
  -8   9   6        0.47        4.24      3.13 o 
  -7   9   6       59.45       60.23      5.86 o 
  -6   9   6      199.86      198.10     10.40 o 
  -5   9   6       58.71       69.98      6.41 o 
  -4   9   6       70.45       71.33      6.04 o 
  -3   9   6       40.82       46.31      4.94 o 
  -2   9   6       12.47       19.82      3.77 o 
  -1   9   6        7.67       15.15      2.84 o 
   0   9   6       14.86       20.50      6.57 o 
   1   9   6        0.14        8.40      2.41 o 
   2   9   6       46.87       50.61      6.57 o 
   4   9   6       76.94       85.42      4.82 o 
   5   9   6       11.74       17.22      3.39 o 
   6   9   6        4.08        7.55      2.88 o 
   7   9   6       18.85       20.47      5.59 o 
   8   9   6        0.98        6.17      3.58 o 
  -8  10   6        9.15       12.00      5.09 o 
  -7  10   6        1.35       11.06      3.54 o 
  -6  10   6       38.34       44.52      8.13 o 
  -5  10   6        1.17        8.38      5.26 o 
  -4  10   6       23.95       27.83      4.06 o 
  -3  10   6       11.13       10.39      3.35 o 
  -2  10   6        6.39        5.59      2.61 o 
  -1  10   6       18.57       27.81      6.16 o 
   0  10   6        3.00       -0.16      2.79 o 
 -16   1   7       56.24       54.72      6.41 o 
 -15   1   7      121.18      127.76      6.86 o 
 -14   1   7       43.85       44.42      4.06 o 
 -13   1   7       93.83       85.54      5.58 o 
 -12   1   7      262.39      232.81      6.72 o 
 -11   1   7      285.31      260.54      6.66 o 
 -10   1   7       61.09       58.38      3.66 o 
  -9   1   7      247.38      217.68     22.02 o 
  -8   1   7      121.73      116.12      6.03 o 
  -7   1   7      190.02      190.79     11.91 o 
  -6   1   7      101.25      102.05      5.86 o 
  -5   1   7       52.51       45.63      5.50 o 
  -4   1   7      135.86      120.63      6.21 o 
  -3   1   7      210.29      209.21     28.18 o 
  -2   1   7      117.72      114.47      6.14 o 
  -1   1   7      579.99      581.24     18.65 o 
   0   1   7       45.18       45.37      4.11 o 
   1   1   7        9.43       10.43      2.56 o 
   2   1   7       64.69       60.08      4.70 o 
   3   1   7      278.45      252.91      9.64 o 
   4   1   7       82.82       88.06      5.69 o 
   5   1   7      219.04      213.90     12.98 o 
   6   1   7       94.50       85.90      5.75 o 
   7   1   7      213.23      187.73      8.83 o 
   8   1   7      314.14      275.21     10.91 o 
   9   1   7      135.85      121.35      9.28 o 
  10   1   7        1.34        5.48      2.88 o 
  11   1   7      126.95      121.62      7.43 o 
  12   1   7       96.95      103.28      6.85 o 
  13   1   7       27.76       29.45      4.02 o 
  14   1   7       46.00       54.91      5.26 o 
  15   1   7       36.84       33.42      5.34 o 
  16   1   7       36.52       46.38      5.18 o 
 -17   2   7       24.41       26.84      4.77 o 
 -16   2   7       38.35       35.89      4.01 o 
 -15   2   7      129.93      133.71      7.49 o 
 -14   2   7      102.92       98.17      6.38 o 
 -13   2   7       82.85       86.32      6.82 o 
 -12   2   7      242.05      237.11      9.88 o 
 -11   2   7      350.86      306.79     11.39 o 
 -10   2   7      100.78      100.16      4.78 o 
  -9   2   7      307.99      282.16     10.19 o 
  -8   2   7      312.33      303.21     10.22 o 
  -7   2   7      367.41      371.83     11.53 o 
  -6   2   7      724.72      739.57     27.28 o 
  -5   2   7       54.45       56.34      4.37 o 
  -4   2   7      236.02      228.62      8.82 o 
  -3   2   7       14.18       17.22      2.90 o 
  -2   2   7      253.97      227.61      8.86 o 
  -1   2   7      120.57      117.60      6.33 o 
   0   2   7       69.09       66.03      4.98 o 
   1   2   7      230.02      221.05      8.82 o 
   2   2   7      149.02      149.77      9.20 o 
   3   2   7      692.81      676.72     17.54 o 
   4   2   7      363.55      347.73     11.79 o 
   5   2   7      102.70       98.85      6.22 o 
   6   2   7      112.49       91.47      6.22 o 
   7   2   7      389.71      367.50     12.77 o 
   8   2   7      248.11      237.17     10.22 o 
   9   2   7      244.45      241.22     11.34 o 
  10   2   7       26.99       27.96      3.22 o 
  11   2   7      193.63      182.39      7.32 o 
  12   2   7       41.78       38.10      3.69 o 
  13   2   7       51.49       60.10      4.37 o 
  14   2   7        4.80       17.28      4.54 o 
  15   2   7        7.54       11.59      2.56 o 
  16   2   7        2.48        9.78      5.18 o 
 -19   3   7        2.84       10.02      2.63 o 
 -18   3   7       14.19       16.71      5.83 o 
 -17   3   7      147.50      144.81      8.31 o 
 -16   3   7       28.74       32.06      5.83 o 
 -15   3   7       33.53       31.71      4.06 o 
 -14   3   7       46.88       39.20      4.77 o 
 -13   3   7        0.33        2.06      2.63 o 
 -12   3   7       23.93       23.01      3.83 o 
 -11   3   7       43.87       44.36      4.70 o 
 -10   3   7       53.06       45.30      4.76 o 
  -9   3   7        7.44        8.63      4.27 o 
  -8   3   7      222.61      206.52      8.05 o 
  -7   3   7       86.53       78.99      5.05 o 
  -6   3   7      145.21      142.78      8.05 o 
  -5   3   7      670.50      693.56     30.65 o 
  -4   3   7      218.44      223.22     15.36 o 
  -3   3   7        1.81        4.41      2.16 o 
  -2   3   7       11.29       14.66      3.04 o 
  -1   3   7       24.53       26.86      3.46 o 
   0   3   7      140.12      122.65      6.61 o 
   1   3   7      536.15      543.73     15.28 o 
   2   3   7      445.73      452.98     15.69 o 
   3   3   7       48.45       47.78      4.45 o 
   4   3   7      276.10      268.40     10.40 o 
   5   3   7       22.82       18.19      3.60 o 
   6   3   7       90.58       76.96      7.34 o 
   7   3   7       96.45       90.07      4.95 o 
   8   3   7       16.19       18.13      4.66 o 
   9   3   7       15.60       15.14      2.73 o 
  10   3   7       41.08       36.83      4.19 o 
  11   3   7       29.79       25.67      3.23 o 
  12   3   7       53.54       60.02      4.55 o 
  13   3   7       60.89       69.23      4.78 o 
  14   3   7      111.50      113.06      7.93 o 
  15   3   7       14.63       21.26      4.54 o 
 -18   4   7        8.87       10.48      2.96 o 
 -17   4   7       51.36       43.89      4.80 o 
 -16   4   7       26.01       31.52      4.11 o 
 -15   4   7        1.74        5.56      5.34 o 
 -14   4   7       13.45       14.06      3.53 o 
 -13   4   7       34.62       32.36      4.47 o 
 -12   4   7       62.17       61.53      5.57 o 
 -11   4   7       47.51       57.32      5.34 o 
 -10   4   7       81.47       84.59      6.33 o 
  -9   4   7      512.41      479.19     15.62 o 
  -8   4   7       21.08       19.64      4.77 o 
  -7   4   7      223.78      215.42     13.64 o 
  -6   4   7      149.03      139.36      8.38 o 
  -5   4   7      106.70      105.49      6.33 o 
  -4   4   7       95.62       96.10      5.64 o 
  -3   4   7      286.56      247.02     21.77 o 
  -2   4   7       16.91       25.19      4.11 o 
  -1   4   7      144.28      140.30      7.04 o 
   0   4   7       87.59       77.59      5.36 o 
   1   4   7      173.61      137.12      7.06 o 
   2   4   7       66.87       62.42      5.21 o 
   3   4   7       46.23       39.45      4.41 o 
   4   4   7      100.47       99.48      6.88 o 
   5   4   7      278.40      273.77      8.52 o 
   6   4   7      143.23      136.17      6.02 o 
   7   4   7       73.74       72.79      4.64 o 
   8   4   7      164.13      163.91      6.90 o 
   9   4   7       21.69       24.20      3.09 o 
  10   4   7       98.22       99.08      5.54 o 
  11   4   7        7.09       14.96      2.77 o 
  12   4   7       26.19       21.95      4.33 o 
  13   4   7       11.13       15.94      3.60 o 
  14   4   7       81.82       87.34      7.32 o 
  15   4   7       10.58       13.94      6.08 o 
 -17   5   7       32.43       47.86     10.19 o 
 -16   5   7       28.97       32.82      4.46 o 
 -15   5   7       86.90       95.20     12.24 o 
 -14   5   7      148.82      151.15      9.45 o 
 -13   5   7       94.87       94.17      7.03 o 
 -12   5   7      148.60      156.80      8.95 o 
 -11   5   7      244.82      245.91     11.39 o 
 -10   5   7       36.20       40.83      4.93 o 
  -9   5   7       44.68       54.29      5.34 o 
  -8   5   7      388.20      380.25     13.94 o 
  -7   5   7       10.02       12.29      3.60 o 
  -6   5   7        9.47        5.59      4.11 o 
  -5   5   7      185.21      171.71     12.65 o 
  -4   5   7      464.78      458.67     23.99 o 
  -3   5   7       77.84       82.08      5.45 o 
  -2   5   7      121.96      118.56      6.51 o 
  -1   5   7      301.12      299.34     10.90 o 
   0   5   7      134.31      115.47      6.46 o 
   1   5   7      244.02      222.29      9.40 o 
   2   5   7      272.37      290.86     10.98 o 
   3   5   7       34.60       32.44      3.21 o 
   4   5   7      210.44      222.04      7.57 o 
   5   5   7       88.01       92.35      5.08 o 
   6   5   7      146.39      152.61      6.55 o 
   7   5   7      116.95      111.00      5.68 o 
   8   5   7       33.73       36.97      4.73 o 
   9   5   7      332.22      346.17     10.60 o 
  10   5   7      132.92      148.35      6.71 o 
  11   5   7       29.75       36.22      5.34 o 
  12   5   7       33.35       31.13      4.58 o 
  13   5   7       65.65       77.27      6.74 o 
  14   5   7       32.99       29.48      7.48 o 
 -16   6   7       62.52       77.52      6.84 o 
 -15   6   7       31.74       29.63      4.46 o 
 -14   6   7        7.27        9.85      3.39 o 
 -13   6   7      150.25      165.07      9.59 o 
 -12   6   7       39.04       40.47      4.99 o 
 -11   6   7      148.69      137.74      8.70 o 
 -10   6   7      129.20      115.08      7.90 o 
  -9   6   7       30.72       30.60      4.61 o 
  -8   6   7       12.45       10.55      4.44 o 
  -7   6   7       48.83       47.33      5.16 o 
  -6   6   7      126.77      120.84      7.77 o 
  -5   6   7        0.03       -1.31      3.61 o 
  -4   6   7        4.90        3.78      4.44 o 
  -3   6   7      210.40      188.47     13.15 o 
  -2   6   7      277.99      265.28     10.06 o 
  -1   6   7       34.12       33.98      3.68 o 
   0   6   7       46.54       51.37      6.49 o 
   1   6   7       24.94       28.98      8.05 o 
   2   6   7      143.65      136.09      6.81 o 
   3   6   7       24.69       24.23      2.79 o 
   4   6   7       80.42       86.31      4.78 o 
   5   6   7       55.83       53.09      3.98 o 
   6   6   7       72.13       76.70      4.85 o 
   7   6   7       69.63       69.28      4.69 o 
   8   6   7      147.28      138.15      6.53 o 
   9   6   7      106.93      112.30      7.53 o 
  10   6   7       38.53       48.64      6.16 o 
  11   6   7       58.28       61.92      6.18 o 
  12   6   7       18.12       25.43      6.49 o 
 -14   7   7      167.25      167.92     10.16 o 
 -13   7   7       29.05       28.06      4.63 o 
 -12   7   7       34.37       42.51     10.19 o 
 -11   7   7      193.63      198.68     10.74 o 
 -10   7   7       51.64       51.31      5.63 o 
  -9   7   7        0.45        8.98      3.60 o 
  -8   7   7       88.30      104.16      8.96 o 
  -7   7   7      156.29      148.63      9.00 o 
  -6   7   7       79.98       75.52      8.13 o 
  -5   7   7      105.95       95.98      7.14 o 
  -4   7   7       29.84       29.47      4.29 o 
  -3   7   7       80.08       91.85      9.53 o 
  -2   7   7       41.75       38.12      6.57 o 
  -1   7   7      102.59      122.42     10.52 o 
   0   7   7       57.54       51.00      4.60 o 
   1   7   7       25.48       27.25      2.86 o 
   2   7   7      137.25      133.66      5.99 o 
   3   7   7      226.98      227.22      7.84 o 
   4   7   7       16.05       19.28      2.60 o 
   5   7   7       79.43       87.85      4.92 o 
   6   7   7       49.41       52.38      7.16 o 
   7   7   7       24.85       36.75      6.24 o 
   8   7   7      127.36      126.74     12.32 o 
   9   7   7      150.95      158.90      9.29 o 
  10   7   7       55.31       61.89      7.48 o 
  11   7   7       15.19       13.98      3.94 o 
 -12   8   7       16.94       13.05      6.08 o 
 -11   8   7       22.48       30.85      4.84 o 
 -10   8   7       24.89       30.94      4.93 o 
  -9   8   7       94.14      108.95      8.12 o 
  -8   8   7      133.78      138.17     10.52 o 
  -7   8   7       12.39       16.17      3.74 o 
  -6   8   7      162.50      165.44     14.13 o 
  -5   8   7       27.90       27.21      4.24 o 
  -4   8   7       18.76       27.79      6.33 o 
  -3   8   7      124.94      123.32     10.35 o 
  -2   8   7      467.00      471.09     16.31 o 
  -1   8   7       57.36       53.57      7.39 o 
   0   8   7      132.71      129.15     11.17 o 
   1   8   7       26.78       20.87      4.93 o 
   2   8   7       44.40       45.18      3.45 o 
   3   8   7       73.69       79.20      4.46 o 
   4   8   7      248.58      267.55      8.69 o 
   5   8   7        8.05       11.87      4.77 o 
   6   8   7       28.76       43.48      4.70 o 
   7   8   7      124.21      133.14      8.23 o 
   8   8   7       33.87       30.43      4.50 o 
   9   8   7        6.07       13.24      3.70 o 
  -9   9   7       16.72       24.08      8.71 o 
  -8   9   7      148.80      143.52      9.29 o 
  -7   9   7       89.53       88.24     12.65 o 
  -6   9   7       93.75       95.77      7.44 o 
  -5   9   7       89.97       81.65      6.99 o 
  -4   9   7      145.52      133.10      8.48 o 
  -3   9   7       50.85       73.07      6.27 o 
  -2   9   7       58.69       64.79      6.74 o 
  -1   9   7      263.14      259.28     11.71 o 
   0   9   7       47.29       41.22      4.41 o 
   1   9   7       17.75       18.15      3.31 o 
   2   9   7       93.54      102.86      7.89 o 
   4   9   7       11.37       17.75      4.44 o 
   5   9   7      138.03      150.95      9.94 o 
   6   9   7       58.80       61.95     11.09 o 
  -4  10   7       16.99       24.23      3.77 o 
  -3  10   7       56.79       65.56      5.92 o 
  -2  10   7       76.45       86.09      6.62 o 
  -1  10   7        2.47        9.04      4.60 o 
   0  10   7        8.71        5.59      3.61 o 
 -13   0   8       68.88       73.22      5.59 o 
 -12   0   8      133.73      118.24      6.51 o 
 -11   0   8      308.47      284.93     14.79 o 
 -10   0   8      907.33      836.38     29.08 o 
  -9   0   8      527.49      472.58     20.54 o 
  -8   0   8      130.28      125.05      9.69 o 
  -7   0   8      342.31      325.68     16.27 o 
  -6   0   8      155.01      143.94     10.35 o 
  -5   0   8      575.18      555.89     22.35 o 
  -4   0   8       49.07       49.46      6.41 o 
  -3   0   8      400.16      377.60     17.42 o 
  -2   0   8      187.21      169.74     11.50 o 
  -1   0   8      333.41      302.51     15.61 o 
   0   0   8       29.96       30.56      5.26 o 
   1   0   8      604.23      589.24     23.17 o 
   2   0   8      159.29      157.58     11.01 o 
   3   0   8      431.81      396.83     18.73 o 
   4   0   8      133.35      127.18     10.35 o 
   5   0   8      526.59      496.90     21.69 o 
   6   0   8      807.39      708.70     27.93 o 
   7   0   8      235.02      215.26     13.80 o 
   8   0   8      143.27      127.67     10.84 o 
   9   0   8      106.31       95.14      9.69 o 
  10   0   8      325.14      314.67     17.75 o 
  11   0   8       17.54       26.13      5.59 o 
  12   0   8      245.62      230.04     15.45 o 
  13   0   8       84.11       76.57      9.04 o 
  14   0   8      331.34      303.99     18.40 o 
  15   0   8       36.15       46.67      6.90 o 
 -15   1   8      210.78      195.95      8.63 o 
 -14   1   8       65.73       69.19      5.17 o 
 -13   1   8       56.28       62.52      4.88 o 
 -12   1   8       75.27       80.34      4.41 o 
 -11   1   8      212.82      203.49      7.20 o 
 -10   1   8       48.53       56.23      5.26 o 
  -9   1   8      190.03      169.96      7.89 o 
  -8   1   8      114.65      107.29      6.29 o 
  -7   1   8      146.00      134.76     10.11 o 
  -6   1   8      436.03      412.29     13.12 o 
  -5   1   8      208.65      201.43      8.66 o 
  -4   1   8      408.88      399.26     12.77 o 
  -3   1   8       73.01       76.74      5.46 o 
  -2   1   8        6.76       10.23      2.96 o 
  -1   1   8       53.42       57.01      8.05 o 
   0   1   8      333.95      310.99     11.21 o 
   1   1   8      156.92      139.03      7.37 o 
   2   1   8      509.42      446.46     14.79 o 
   3   1   8      138.96      125.71     13.31 o 
   4   1   8       73.13       70.27      5.63 o 
   5   1   8      123.17      114.70     13.56 o 
   6   1   8       52.80       49.78      5.00 o 
   7   1   8      201.03      181.56      9.00 o 
   8   1   8      114.57      108.02      6.97 o 
   9   1   8       84.51       87.18      6.51 o 
  10   1   8       54.93       54.28      5.34 o 
  11   1   8      124.79      131.78      8.12 o 
  12   1   8       21.34       31.55      4.36 o 
  13   1   8       98.86      106.01      7.38 o 
  14   1   8       60.42       82.97      6.39 o 
 -17   2   8       25.32       23.66      4.27 o 
 -16   2   8       68.05       74.10      5.46 o 
 -15   2   8      117.64      119.37      7.26 o 
 -14   2   8       28.14       26.40      5.26 o 
 -13   2   8       27.59       37.60      4.28 o 
 -12   2   8      210.65      208.82      9.53 o 
 -11   2   8       40.89       35.64      4.36 o 
 -10   2   8      511.45      464.86     17.50 o 
  -9   2   8      169.56      158.45      7.56 o 
  -8   2   8      120.08      116.70      6.53 o 
  -7   2   8       10.10       11.38      2.95 o 
  -6   2   8      372.51      351.61     12.11 o 
  -5   2   8      717.90      699.56     25.72 o 
  -4   2   8        7.21        8.68      3.01 o 
  -3   2   8      848.65      865.58     21.08 o 
  -2   2   8      136.03      118.08      6.83 o 
  -1   2   8      682.22      688.50     18.05 o 
   0   2   8       16.55       20.99      3.63 o 
   1   2   8      728.28      708.48     18.70 o 
   2   2   8      400.66      370.47     12.72 o 
   3   2   8       50.14       42.65      5.18 o 
   4   2   8      182.27      171.64      8.53 o 
   5   2   8      147.00      125.90      7.38 o 
   6   2   8      466.50      427.54     14.40 o 
   7   2   8       63.79       63.25      5.69 o 
   8   2   8      280.88      245.45     10.86 o 
   9   2   8       23.72       23.72      4.00 o 
  10   2   8       24.83       21.79      3.83 o 
  11   2   8      114.68      120.74      9.20 o 
  12   2   8       68.63       74.50     10.68 o 
  13   2   8       21.14       16.17      5.01 o 
  14   2   8       17.01       12.36      3.65 o 
 -18   3   8        7.83       11.42      2.44 o 
 -17   3   8       33.64       28.58      3.71 o 
 -16   3   8       27.32       24.16      6.33 o 
 -15   3   8       21.82       21.41      5.42 o 
 -14   3   8       57.62       58.27      5.39 o 
 -13   3   8      179.67      168.01      9.00 o 
 -12   3   8      121.11      113.82      7.32 o 
 -11   3   8      262.20      236.70     10.68 o 
 -10   3   8      379.31      344.89     13.07 o 
  -9   3   8       51.55       46.01      6.90 o 
  -8   3   8       62.66       58.17      4.58 o 
  -7   3   8      329.54      305.70     11.07 o 
  -6   3   8      638.59      623.49     16.87 o 
  -5   3   8       66.97       74.17      5.43 o 
  -4   3   8     1048.16     1008.40     23.48 o 
  -3   3   8      413.14      400.78     13.09 o 
  -2   3   8        4.63        5.42      2.88 o 
  -1   3   8      353.85      325.50     11.84 o 
   0   3   8      799.71      767.87     19.91 o 
   1   3   8      117.27      104.71      6.55 o 
   2   3   8      568.97      534.93     16.02 o 
   3   3   8      299.26      284.21     13.72 o 
   4   3   8       45.65       41.00      4.59 o 
   5   3   8       53.93       46.13      4.70 o 
   6   3   8      319.27      290.88     16.35 o 
   7   3   8      291.59      267.78     11.38 o 
   8   3   8      154.30      144.45      9.86 o 
   9   3   8      193.83      177.29      9.39 o 
  10   3   8       57.13       63.19      5.63 o 
  11   3   8       12.91       19.61      5.18 o 
  12   3   8       21.77       24.42      4.14 o 
  13   3   8       32.36       38.18      4.54 o 
  14   3   8        4.02       15.28      5.75 o 
 -17   4   8       36.15       54.98      6.65 o 
 -16   4   8        7.52       16.27      3.48 o 
 -15   4   8       12.90       23.63      4.19 o 
 -14   4   8       22.53       26.21      3.95 o 
 -13   4   8       94.12       94.51      6.97 o 
 -12   4   8       84.12       92.25      7.64 o 
 -11   4   8      100.21       98.03     10.52 o 
 -10   4   8      159.01      145.99     11.91 o 
  -9   4   8       12.77       17.81      3.77 o 
  -8   4   8      112.41      112.72     10.52 o 
  -7   4   8      275.26      284.76     16.43 o 
  -6   4   8       14.78       19.24      7.48 o 
  -5   4   8      160.85      148.51      8.38 o 
  -4   4   8       45.37       41.37      4.26 o 
  -3   4   8       44.35       42.46      4.30 o 
  -2   4   8      140.68      137.75      7.43 o 
  -1   4   8       82.13       81.34      7.39 o 
   0   4   8       20.02       21.09      3.67 o 
   1   4   8      289.76      286.60     10.97 o 
   2   4   8       20.76       22.57      3.76 o 
   3   4   8      516.17      498.63     15.68 o 
   4   4   8      186.84      183.56     11.67 o 
   5   4   8        4.58        7.15      5.50 o 
   6   4   8      237.93      230.22     10.45 o 
   7   4   8       50.18       48.90      5.34 o 
   8   4   8      105.90      105.86      5.74 o 
   9   4   8       55.47       54.14      4.26 o 
  10   4   8       21.30       30.63      3.47 o 
  11   4   8       20.06       31.23      3.57 o 
  12   4   8        4.66       16.43      3.32 o 
  13   4   8       29.17       34.61      4.88 o 
 -16   5   8       40.44       40.38      4.93 o 
 -15   5   8       24.30       27.02      4.35 o 
 -14   5   8       73.25       91.15      7.13 o 
 -13   5   8      102.78       98.89      7.49 o 
 -12   5   8       26.78       27.72      4.68 o 
 -11   5   8       98.70      102.13      7.55 o 
 -10   5   8      112.43      118.64      8.02 o 
  -9   5   8       94.26       83.58      6.78 o 
  -8   5   8        3.31        2.14      3.14 o 
  -7   5   8      254.37      273.75     16.76 o 
  -6   5   8      173.31      174.01     13.47 o 
  -5   5   8      233.84      228.73     15.12 o 
  -4   5   8      327.27      305.32     11.45 o 
  -3   5   8       34.99       37.50      4.21 o 
  -2   5   8        6.91       12.78      2.92 o 
  -1   5   8       65.36       64.96      5.36 o 
   0   5   8      323.05      317.26     13.23 o 
   1   5   8       80.44       70.89      5.54 o 
   2   5   8      121.10      113.35      7.01 o 
   3   5   8      281.69      264.68     14.54 o 
   4   5   8        7.93        5.34      3.04 o 
   5   5   8       50.77       47.12      4.94 o 
   6   5   8      110.55      119.83      6.02 o 
   7   5   8      105.87      106.25      5.78 o 
   8   5   8       44.90       46.41      4.08 o 
   9   5   8      107.69      118.92      6.32 o 
  10   5   8       42.37       45.51      3.70 o 
  11   5   8       66.05       68.31      6.18 o 
  12   5   8        3.53       11.87      3.59 o 
 -15   6   8        1.19        2.39      3.29 o 
 -14   6   8       62.80       72.61      6.84 o 
 -13   6   8        4.01       13.68      3.63 o 
 -12   6   8       80.36       83.05      7.14 o 
 -11   6   8       29.48       38.66      5.05 o 
 -10   6   8      134.89      128.54      8.66 o 
  -9   6   8       92.65      103.88      7.95 o 
  -8   6   8       17.14       34.37      4.99 o 
  -7   6   8       16.45       23.01      4.01 o 
  -6   6   8       38.01       35.99      7.07 o 
  -5   6   8      430.06      403.56     21.36 o 
  -4   6   8       53.82       59.65      8.54 o 
  -3   6   8      114.97      113.54     10.68 o 
  -2   6   8       28.83       35.34      3.83 o 
  -1   6   8      144.12      143.81      7.74 o 
   0   6   8      165.56      146.05      7.98 o 
   1   6   8      310.67      302.67     11.76 o 
   2   6   8       50.78       48.11      5.42 o 
   3   6   8       19.15       17.39      3.45 o 
   4   6   8       22.43       35.81      5.75 o 
   5   6   8       90.20       97.19      5.34 o 
   6   6   8       45.58       43.96      5.48 o 
   7   6   8       17.68       23.98      3.00 o 
   8   6   8       48.67       56.81      4.19 o 
   9   6   8        2.76        3.74      2.90 o 
  10   6   8       48.69       58.20      5.96 o 
  11   6   8        4.90       21.64      6.74 o 
 -13   7   8        5.59       10.90      4.09 o 
 -12   7   8       15.80        9.74      3.39 o 
 -11   7   8       53.64       53.62      5.98 o 
 -10   7   8       87.64       82.72      7.32 o 
  -9   7   8       42.22       44.70      6.74 o 
  -8   7   8       14.52       21.44      4.01 o 
  -7   7   8        9.40       16.40      3.66 o 
  -6   7   8       53.07       56.26      7.23 o 
  -5   7   8       18.95       17.82      3.98 o 
  -4   7   8       38.36       30.07      6.41 o 
  -3   7   8       92.69       88.57      9.69 o 
  -2   7   8        7.00       17.58      5.09 o 
  -1   7   8       69.40       60.14      8.05 o 
   0   7   8       47.64       49.73      4.58 o 
   1   7   8        9.06       11.90      3.94 o 
   2   7   8       12.81       20.53      3.61 o 
   3   7   8       10.15       13.97      3.37 o 
   4   7   8        7.52       15.27      2.40 o 
   5   7   8       34.26       35.21      3.46 o 
   6   7   8       70.59       75.42      4.75 o 
   7   7   8       10.92       15.22     10.52 o 
   8   7   8       12.17       24.70      4.01 o 
   9   7   8       16.70       16.50      3.83 o 
 -10   8   8       13.29       16.72      6.49 o 
  -9   8   8       17.28       26.82      6.98 o 
  -8   8   8       37.10       41.29      5.50 o 
  -7   8   8       23.43       20.97      4.42 o 
  -6   8   8        3.18       18.89      6.24 o 
  -5   8   8       27.47       37.78      4.70 o 
  -4   8   8       33.75       38.14      5.83 o 
  -3   8   8        6.27        3.20      3.14 o 
  -2   8   8       56.89       73.94      9.20 o 
  -1   8   8       28.96       32.86      6.41 o 
   0   8   8       24.35       27.44      6.08 o 
   1   8   8       20.81       23.83      5.59 o 
   2   8   8       14.46       16.76      4.77 o 
   3   8   8        7.71       10.09      2.13 o 
   4   8   8       20.58       27.62      3.41 o 
   5   8   8        8.73       14.81      3.37 o 
   6   8   8       12.66       21.36      6.82 o 
   7   8   8       13.57       19.20      3.24 o 
  -7   9   8       82.54       78.22     10.35 o 
  -6   9   8       74.20       82.40      7.31 o 
  -5   9   8        3.53        6.31      3.36 o 
  -4   9   8       19.68       21.74      6.98 o 
  -3   9   8        1.90        7.70      3.31 o 
  -2   9   8       13.79       13.76      3.53 o 
  -1   9   8       10.81       22.21      4.06 o 
   0   9   8       10.51       17.92      3.58 o 
   1   9   8       58.63       58.50      7.39 o 
   2   9   8       40.15       40.42      4.27 o 
 -15   1   9       31.56       22.02      3.94 o 
 -14   1   9       10.02       16.98      6.41 o 
 -13   1   9       72.58       70.82      5.52 o 
 -12   1   9        8.23       14.63      3.18 o 
 -11   1   9       19.19       29.39      4.03 o 
 -10   1   9       16.31       10.60      2.60 o 
  -9   1   9      111.31       97.87      6.49 o 
  -8   1   9       67.68       71.92      9.04 o 
  -7   1   9        2.04       -2.63      2.63 o 
  -6   1   9       61.86       69.63      5.43 o 
  -5   1   9       60.28       54.76      5.05 o 
  -4   1   9      116.04       98.37      6.45 o 
  -3   1   9       21.99       21.14      3.71 o 
  -2   1   9       10.62        9.43      3.13 o 
  -1   1   9       10.68        6.41      6.82 o 
   0   1   9      207.47      176.62      8.71 o 
   1   1   9       19.38       22.76      3.66 o 
   2   1   9       18.32       19.82      3.66 o 
   3   1   9       13.16       15.89      3.70 o 
   4   1   9      161.14      129.90      7.78 o 
   5   1   9       46.84       42.20      4.94 o 
   6   1   9        2.36        0.66      2.72 o 
   7   1   9       10.01       12.42      3.31 o 
   8   1   9       56.53       47.91      5.23 o 
   9   1   9        9.32       13.51      3.48 o 
  10   1   9       47.96       41.88      5.00 o 
  11   1   9       22.56       34.89      6.90 o 
  12   1   9        2.18       11.95      3.70 o 
  13   1   9        8.15       20.22      5.01 o 
 -16   2   9        1.43       -2.63      2.63 o 
 -15   2   9        3.61       11.00      2.83 o 
 -14   2   9       96.47      100.16      8.13 o 
 -13   2   9       73.09       68.85      5.66 o 
 -12   2   9       91.43       80.56      6.04 o 
 -11   2   9      101.61       91.12      6.56 o 
 -10   2   9       62.81       60.63      7.72 o 
  -9   2   9       90.21       78.84      5.75 o 
  -8   2   9       60.10       64.71      7.48 o 
  -7   2   9       52.14       54.40      4.96 o 
  -6   2   9       31.63       36.06      4.26 o 
  -5   2   9      135.78      125.14      7.19 o 
  -4   2   9      554.14      554.97     19.06 o 
  -3   2   9       48.64       39.77      4.53 o 
  -2   2   9       84.95      105.69     14.05 o 
  -1   2   9      595.57      549.14     16.67 o 
   0   2   9      152.91      138.33      7.84 o 
   1   2   9      114.55      102.28      6.83 o 
   2   2   9       11.32       10.29      3.11 o 
   3   2   9       63.02       67.86      5.69 o 
   4   2   9       12.11       15.18      6.65 o 
   5   2   9      107.75      101.48      6.91 o 
   6   2   9       65.21       52.76      5.03 o 
   7   2   9       96.43       83.52     10.84 o 
   8   2   9       36.78       33.66      4.58 o 
   9   2   9      162.31      150.29     11.91 o 
  10   2   9       17.76       24.97      4.24 o 
  11   2   9        1.54        3.84      5.83 o 
  12   2   9        6.34       14.03      3.74 o 
 -16   3   9        2.32       10.78      3.11 o 
 -15   3   9       44.04       42.69      4.56 o 
 -14   3   9       28.72       25.26      6.08 o 
 -13   3   9       83.57       87.53      6.67 o 
 -12   3   9       87.84       83.73      6.48 o 
 -11   3   9       69.54       68.44      6.98 o 
 -10   3   9       32.64       28.10      5.92 o 
  -9   3   9       95.56       97.28      9.86 o 
  -8   3   9       24.42       14.30      4.93 o 
  -7   3   9       89.36       96.18      6.43 o 
  -6   3   9       15.28       13.32      3.04 o 
  -5   3   9      157.90      159.26     11.67 o 
  -4   3   9      191.69      189.47      9.14 o 
  -3   3   9       21.88       20.89      3.66 o 
  -2   3   9       14.06       11.58      3.19 o 
  -1   3   9      193.04      201.91      9.49 o 
   0   3   9      230.62      220.27     10.09 o 
   1   3   9        2.96        7.57      3.23 o 
   2   3   9       64.46       61.24      5.57 o 
   3   3   9       11.32       16.61      3.47 o 
   4   3   9       69.36       60.99      5.51 o 
   5   3   9       42.03       44.36      4.88 o 
   6   3   9       78.23       70.05      5.98 o 
   7   3   9       43.31       54.47      5.40 o 
   8   3   9        9.30       14.31      3.45 o 
   9   3   9      136.55      131.97      8.31 o 
  10   3   9       31.86       32.98      4.70 o 
  11   3   9       37.46       35.87      4.65 o 
  12   3   9       10.54        5.63      3.48 o 
 -16   4   9        1.91       10.68      4.93 o 
 -15   4   9       70.25       73.59      6.20 o 
 -14   4   9       94.57       95.22      7.32 o 
 -13   4   9       42.12       43.81      5.26 o 
 -12   4   9       16.05       23.13      4.06 o 
 -11   4   9       28.89       35.18     10.93 o 
 -10   4   9        5.60       13.78      3.35 o 
  -9   4   9       38.19       35.99      6.90 o 
  -8   4   9       45.62       48.15      7.56 o 
  -7   4   9      190.76      183.38     13.80 o 
  -6   4   9       97.44       88.40      9.86 o 
  -5   4   9      105.89      115.41      6.99 o 
  -4   4   9       25.78       25.10      3.88 o 
  -3   4   9      110.06      109.38      7.02 o 
  -2   4   9      407.13      416.73     14.11 o 
  -1   4   9        2.67        2.04      2.80 o 
   0   4   9       78.10       73.99      6.49 o 
   1   4   9       38.16       48.07      5.83 o 
   2   4   9      218.52      218.87     10.21 o 
   3   4   9       17.03       20.06      3.54 o 
   4   4   9       89.07       87.79      6.43 o 
   5   4   9       59.41       74.77      9.12 o 
   6   4   9       29.63       27.88      4.24 o 
   7   4   9        5.78        8.93      3.06 o 
   8   4   9       10.23       11.27      3.41 o 
   9   4   9       87.53       81.86      6.98 o 
  10   4   9       48.98       49.62      5.51 o 
  11   4   9       48.53       53.42      5.38 o 
 -14   5   9      181.55      189.05     10.63 o 
 -13   5   9        5.57       14.35      3.86 o 
 -12   5   9        6.85       14.41      5.50 o 
 -11   5   9       66.58       72.62      6.61 o 
 -10   5   9       69.55       67.30      6.41 o 
  -9   5   9      141.52      141.52     12.41 o 
  -8   5   9        7.34        6.41      4.77 o 
  -7   5   9      840.92      838.84     33.69 o 
  -6   5   9       42.64       49.30      7.56 o 
  -5   5   9       15.91       17.58      5.75 o 
  -4   5   9      174.63      170.40     13.64 o 
  -3   5   9       66.59       85.97      6.74 o 
  -2   5   9       13.85       19.74      3.71 o 
  -1   5   9       12.82       15.40      3.22 o 
   0   5   9      135.74      145.64      8.06 o 
   1   5   9      194.53      171.53     11.17 o 
   2   5   9      237.12      230.35     10.56 o 
   3   5   9      419.69      390.48     15.12 o 
   4   5   9      151.26      148.36      8.60 o 
   5   5   9      118.49      110.91      7.44 o 
   6   5   9        0.68        4.41      2.78 o 
   7   5   9       69.01       77.18      6.56 o 
   8   5   9       26.23       30.94      4.58 o 
   9   5   9      110.07      107.45      7.67 o 
  10   5   9       12.80       12.64      4.77 o 
 -13   6   9       10.02        6.56      3.51 o 
 -12   6   9       40.93       42.17      5.56 o 
 -11   6   9       19.54       14.87      4.06 o 
 -10   6   9       46.76       39.02      5.34 o 
  -9   6   9       10.71       19.14      6.00 o 
  -8   6   9      152.78      150.02      9.46 o 
  -7   6   9        0.91        5.49      3.19 o 
  -6   6   9        1.51        1.15      4.11 o 
  -5   6   9       22.03       20.54      6.24 o 
  -4   6   9       14.48       19.72      5.92 o 
  -3   6   9        8.04       12.32      5.59 o 
  -2   6   9       32.15       41.90      7.39 o 
  -1   6   9       25.99       40.14      6.74 o 
   0   6   9        0.91       12.82      4.68 o 
   1   6   9       55.73       62.56      5.45 o 
   2   6   9        0.99        1.39      3.53 o 
   3   6   9       37.71       46.33      6.41 o 
   4   6   9      130.39      135.04     13.88 o 
   5   6   9       72.84       73.56      6.33 o 
   6   6   9       40.84       40.55      4.88 o 
   7   6   9        1.18        8.50      2.96 o 
   8   6   9       80.54       80.26      6.49 o 
 -11   7   9       57.88       68.14      6.88 o 
 -10   7   9       63.81       69.07      9.12 o 
  -9   7   9       51.79       62.78      6.45 o 
  -8   7   9       29.13       31.30      4.70 o 
  -7   7   9       12.86       16.12      3.79 o 
  -6   7   9      100.41      104.66      8.01 o 
  -5   7   9       10.65        7.39      4.93 o 
  -4   7   9        5.49        0.16      3.94 o 
  -3   7   9       84.57       89.72     10.02 o 
  -2   7   9       35.77       35.99      6.57 o 
  -1   7   9       38.56       44.37      7.39 o 
   0   7   9       72.47       81.67      9.69 o 
   1   7   9       72.76       75.21      5.80 o 
   2   7   9        3.56       11.68      3.08 o 
   3   7   9       33.21       37.11      8.54 o 
   4   7   9      100.46      112.42      7.61 o 
   5   7   9        7.14       10.77      2.84 o 
   6   7   9      131.56      140.50      8.19 o 
  -7   8   9       12.74       19.28      4.35 o 
  -6   8   9        1.31        4.19      3.53 o 
  -5   8   9       38.92       44.13      5.46 o 
  -4   8   9       35.80       42.49      5.46 o 
  -3   8   9       24.00       21.69      5.92 o 
  -2   8   9       39.19       47.82      7.56 o 
  -1   8   9       68.96       62.44      8.54 o 
   0   8   9       13.14       14.95      5.42 o 
   1   8   9       17.15       22.18      4.93 o 
   2   8   9       23.69       26.46      5.75 o 
   3   8   9       11.96        7.03      5.09 o 
 -12   0  10       19.11       28.10      4.93 o 
 -11   0  10       20.83       15.45      4.27 o 
 -10   0  10      267.43      253.71     15.45 o 
  -9   0  10        6.80        7.23      3.94 o 
  -8   0  10      103.34       98.26      9.53 o 
  -7   0  10      116.70      129.15     11.01 o 
  -6   0  10       91.96       86.92      9.20 o 
  -5   0  10        7.28       10.68      4.27 o 
  -4   0  10       24.69       25.96      5.92 o 
  -3   0  10      392.29      376.78     19.55 o 
  -2   0  10      437.88      443.66     21.36 o 
  -1   0  10       37.65       48.47      7.23 o 
   0   0  10        3.15        6.24      3.78 o 
   1   0  10       54.13       55.38      7.72 o 
   2   0  10      118.85      129.32     11.17 o 
   3   0  10      116.62      124.39     11.17 o 
   4   0  10       15.02       16.60      4.60 o 
   5   0  10      415.54      397.16     21.20 o 
   6   0  10        9.66        8.05      5.26 o 
   7   0  10       23.07       28.76      6.24 o 
   8   0  10       24.74       29.25      6.41 o 
   9   0  10      200.22      198.50     15.28 o 
  10   0  10        7.01        8.05      4.60 o 
  11   0  10       20.54       38.29      7.23 o 
 -14   1  10       13.79       16.43      3.61 o 
 -13   1  10       93.81      101.60      6.56 o 
 -12   1  10       50.02       48.69      5.67 o 
 -11   1  10       51.49       60.81      5.42 o 
 -10   1  10        0.87        6.65      2.50 o 
  -9   1  10      352.98      333.13     12.88 o 
  -8   1  10       92.02       83.13      6.26 o 
  -7   1  10      316.72      316.69     14.95 o 
  -6   1  10       34.59       40.82      4.64 o 
  -5   1  10       49.77       56.86      5.38 o 
  -4   1  10      108.24      102.78      6.97 o 
  -3   1  10      148.11      155.83      8.71 o 
  -2   1  10      166.01      148.53      8.42 o 
  -1   1  10      127.13      115.92      7.43 o 
   0   1  10       77.91       78.00      6.33 o 
   1   1  10       27.55       29.12      5.34 o 
   2   1  10      266.49      264.26     13.06 o 
   3   1  10       66.26       63.82      6.04 o 
   4   1  10      346.38      302.31     12.72 o 
   5   1  10        8.46       13.57      3.60 o 
   6   1  10       49.67       45.35      6.24 o 
   7   1  10       58.86       57.10      5.93 o 
   8   1  10       82.56       82.38      8.05 o 
   9   1  10       11.23        8.50      3.43 o 
  10   1  10       55.68       51.92      5.75 o 
  11   1  10       21.07       29.90      8.13 o 
 -15   2  10       66.20       65.63      5.01 o 
 -14   2  10        2.06        7.34      7.07 o 
 -13   2  10       33.53       33.55      4.33 o 
 -12   2  10      102.50       95.62      7.01 o 
 -11   2  10       33.30       50.28      7.39 o 
 -10   2  10       14.59       17.42      4.44 o 
  -9   2  10        9.30        7.32      5.09 o 
  -8   2  10      452.02      465.12     15.70 o 
  -7   2  10       70.84       75.06      5.99 o 
  -6   2  10       74.28       79.21      9.28 o 
  -5   2  10       61.46       61.32      5.54 o 
  -4   2  10      386.87      373.82     13.88 o 
  -3   2  10      163.32      171.79      9.17 o 
  -2   2  10      141.13      150.68      8.58 o 
  -1   2  10      410.41      397.51     21.69 o 
   0   2  10       29.28       26.11      3.88 o 
   1   2  10       52.67       53.05      5.56 o 
   2   2  10       69.98       63.79     14.71 o 
   3   2  10      463.86      455.02     15.91 o 
   4   2  10       10.64       17.06      3.66 o 
   5   2  10       25.32       24.28      4.18 o 
   6   2  10       31.01       42.94      8.13 o 
   7   2  10       76.58       76.91      6.50 o 
   8   2  10       21.80       30.05      4.53 o 
   9   2  10        5.02        6.87      5.09 o 
  10   2  10       64.52       66.62      6.41 o 
 -15   3  10       44.77       50.86      5.05 o 
 -14   3  10       60.45       71.31      7.39 o 
 -13   3  10      206.92      209.78     10.74 o 
 -12   3  10       38.63       41.21      5.05 o 
 -11   3  10       18.13       27.20      4.18 o 
 -10   3  10       64.31       64.91      8.38 o 
  -9   3  10       71.08       68.52      8.71 o 
  -8   3  10        2.66        7.56      4.27 o 
  -7   3  10       36.23       40.97      4.61 o 
  -6   3  10        9.67        9.39      2.96 o 
  -5   3  10       31.25       36.58      4.41 o 
  -4   3  10      193.27      188.84      9.52 o 
  -3   3  10      160.36      153.65      8.68 o 
  -2   3  10      211.47      183.63      9.49 o 
  -1   3  10      181.58      154.79      8.77 o 
   0   3  10       75.38       94.54      6.93 o 
   1   3  10       30.04       26.94      4.34 o 
   2   3  10       16.35       17.77      3.95 o 
   3   3  10       22.94       17.62      3.67 o 
   4   3  10       78.67       77.98      6.50 o 
   5   3  10       51.55       51.13      5.34 o 
   6   3  10       23.35       28.75      7.31 o 
   7   3  10       33.22       32.22      5.75 o 
   8   3  10      189.31      182.16     10.22 o 
   9   3  10       70.86       77.64      6.79 o 
  10   3  10       79.70       76.75      6.62 o 
 -14   4  10       57.61       43.84      6.74 o 
 -13   4  10       10.58       16.12      3.99 o 
 -12   4  10        0.83       10.84      3.49 o 
 -11   4  10        1.09        6.68      3.19 o 
 -10   4  10      100.29       91.97      7.89 o 
  -9   4  10       46.68       55.70      8.05 o 
  -8   4  10       34.25       47.32      7.56 o 
  -7   4  10       25.14       35.33      6.74 o 
  -6   4  10       18.09       21.85      5.75 o 
  -5   4  10      123.85      117.41      7.49 o 
  -4   4  10       49.02       49.04      6.82 o 
  -3   4  10       23.53       26.00      6.74 o 
  -2   4  10       29.80       30.85      4.18 o 
  -1   4  10       47.85       44.48      6.90 o 
   0   4  10      156.26      152.36     14.95 o 
   1   4  10        3.75        4.65      2.96 o 
   2   4  10       17.99       23.25      4.19 o 
   3   4  10       26.21       29.54      4.36 o 
   4   4  10       67.78       65.95      6.04 o 
   5   4  10       95.69       88.59      7.03 o 
   6   4  10        2.54        1.91      2.72 o 
   7   4  10        0.94        2.12      2.80 o 
   8   4  10       32.36       36.75      4.88 o 
   9   4  10       41.87       43.87      8.71 o 
 -12   5  10       27.76       35.32      4.94 o 
 -11   5  10       31.98       31.28      4.88 o 
 -10   5  10       28.81       31.55      6.82 o 
  -9   5  10       91.82      114.48      8.48 o 
  -8   5  10        2.13        5.09      4.27 o 
  -7   5  10       22.69       23.33      5.59 o 
  -6   5  10        2.41        5.75      4.11 o 
  -5   5  10      117.43      115.68     11.83 o 
  -4   5  10        5.64        5.42      5.26 o 
  -3   5  10       33.65       34.75      4.30 o 
  -2   5  10       12.81       18.85      4.19 o 
  -1   5  10       13.17       15.48      3.67 o 
   0   5  10      154.30      172.69      9.39 o 
   1   5  10        3.04       10.31      3.18 o 
   2   5  10       18.68       17.35      3.55 o 
   3   5  10       23.26       21.59      4.05 o 
   4   5  10       85.63       90.53      7.08 o 
   5   5  10       65.04       66.14      6.10 o 
   6   5  10       12.20        9.33      3.24 o 
   7   5  10       14.30       20.70      3.77 o 
 -10   6  10        4.02       16.04      3.89 o 
  -9   6  10       26.21       33.00      5.26 o 
  -8   6  10       64.64       68.16      6.66 o 
  -7   6  10       12.48       20.38      6.08 o 
  -6   6  10       87.49       90.37     10.84 o 
  -5   6  10       36.81       40.42      7.56 o 
  -4   6  10       94.13       89.72     11.01 o 
  -3   6  10       10.26       14.62      6.08 o 
  -2   6  10        0.28       -4.93      4.93 o 
  -1   6  10       83.74       86.24      6.31 o 
   0   6  10        6.56       11.70      3.36 o 
   1   6  10       43.73       44.30      4.84 o 
   2   6  10       11.64       11.00      7.15 o 
   3   6  10       26.90       24.83      4.16 o 
   4   6  10       32.52       32.61      4.42 o 
   5   6  10       22.48       26.09      8.13 o 
  -7   7  10       35.33       43.97      5.91 o 
  -6   7  10       76.89       73.29      7.30 o 
  -5   7  10       45.30       56.69      9.53 o 
  -4   7  10       22.46       21.03      6.57 o 
  -3   7  10       18.02       22.02      6.41 o 
  -2   7  10       34.51       45.68      8.22 o 
  -1   7  10       21.90       29.08      6.74 o 
   0   7  10       15.09       34.67      6.90 o 
   1   7  10       76.84       99.74     11.01 o 
   2   7  10        2.92       12.87      2.76 o 
 -13   1  11       48.09       56.03      7.07 o 
 -12   1  11        7.54        7.07      3.78 o 
 -11   1  11       31.51       31.55      5.75 o 
 -10   1  11       56.67       53.72      5.01 o 
  -9   1  11       35.06       43.40      4.68 o 
  -8   1  11       15.78       21.60      3.54 o 
  -7   1  11       19.81       19.53      3.65 o 
  -6   1  11       17.00       16.11      6.57 o 
  -5   1  11       22.10       26.03      4.06 o 
  -4   1  11       32.63       28.91      4.23 o 
  -3   1  11        3.73        1.96      2.60 o 
  -2   1  11       32.86       34.99      8.05 o 
  -1   1  11       23.77       29.24      4.18 o 
   0   1  11       17.35       19.39      4.06 o 
   1   1  11       11.77       14.08      3.41 o 
   2   1  11       13.39       12.71      3.60 o 
   3   1  11       37.60       37.59      4.94 o 
   4   1  11       13.70       13.39      3.72 o 
   5   1  11       62.45       68.08      6.39 o 
   6   1  11       19.36       16.19      3.77 o 
   7   1  11       16.38       24.28      4.75 o 
   8   1  11       52.24       52.89      6.04 o 
 -13   2  11        6.71       19.55      4.60 o 
 -12   2  11       10.71       10.51      3.39 o 
 -11   2  11       16.26       20.54      5.75 o 
 -10   2  11        2.82       12.49      4.77 o 
  -9   2  11       23.77       32.21      6.24 o 
  -8   2  11       46.43       44.27      4.88 o 
  -7   2  11        7.49        7.00      2.95 o 
  -6   2  11       91.14       79.60      6.49 o 
  -5   2  11       37.16       31.77      6.49 o 
  -4   2  11       89.53       84.05      8.30 o 
  -3   2  11      219.84      217.03     10.85 o 
  -2   2  11        8.23       10.30      7.15 o 
  -1   2  11      140.75      122.95      8.07 o 
   0   2  11       52.02       64.11      5.87 o 
   1   2  11       31.64       24.48      8.46 o 
   2   2  11       17.15       16.04      3.98 o 
   3   2  11       67.98       69.36      6.33 o 
   4   2  11        1.41        6.84      3.01 o 
   5   2  11       18.04       25.29      4.46 o 
   6   2  11        1.52        3.71      3.41 o 
   7   2  11       13.14       15.45      3.94 o 
   8   2  11        2.08        5.62      4.60 o 
 -12   3  11       40.84       43.00      4.99 o 
 -11   3  11        2.58        3.20      3.14 o 
 -10   3  11       18.17       19.55      5.42 o 
  -9   3  11        5.65       11.34      4.77 o 
  -8   3  11       45.43       49.13      7.72 o 
  -7   3  11        7.14       12.16      4.60 o 
  -6   3  11       40.21       53.71      5.43 o 
  -5   3  11       16.01       24.05      3.83 o 
  -4   3  11       10.99        7.16      3.94 o 
  -3   3  11        6.09        6.76      3.20 o 
  -2   3  11       26.00       26.05      7.72 o 
  -1   3  11       18.02       23.44      4.11 o 
   0   3  11        1.55       -1.18      2.66 o 
   1   3  11       54.78       56.14      5.78 o 
   2   3  11       27.89       27.32      5.09 o 
   3   3  11       15.53       16.87      4.02 o 
   4   3  11       24.80       39.58      5.17 o 
   5   3  11        5.14        9.75      4.77 o 
   6   3  11       13.06       20.29      4.33 o 
   7   3  11       74.14       78.04      7.06 o 
 -11   4  11       23.38       31.46      5.03 o 
 -10   4  11       44.91       60.80      8.71 o 
  -9   4  11        1.03        4.60      3.45 o 
  -8   4  11        8.77       19.55      5.59 o 
  -7   4  11       41.68       54.88      8.05 o 
  -6   4  11        3.12        3.12      4.44 o 
  -5   4  11        4.74        4.11      4.44 o 
  -4   4  11        5.38       11.73      2.90 o 
  -3   4  11       69.80       73.96      6.31 o 
  -2   4  11       10.67       12.36      5.09 o 
  -1   4  11        5.02       11.94      3.25 o 
   0   4  11        4.47        7.80      3.43 o 
   1   4  11       16.63       19.06      3.91 o 
   2   4  11       22.59       35.52      6.90 o 
   3   4  11       11.23       18.31      3.98 o 
   4   4  11       18.71       20.14      4.12 o 
   5   4  11        4.42       11.48      4.77 o 
   6   4  11       24.17       37.79      7.07 o 
  -9   5  11       83.20       96.39      8.18 o 
  -8   5  11        8.47       11.50      4.93 o 
  -7   5  11        7.92       10.02      4.93 o 
  -6   5  11       91.82      102.53     11.34 o 
  -5   5  11      160.74      176.31     14.95 o 
  -4   5  11       42.62       51.27      8.22 o 
  -3   5  11       36.22       46.50      8.05 o 
  -2   5  11      142.45      132.27      8.25 o 
  -1   5  11       69.62       79.14      6.74 o 
   0   5  11      106.22       91.02      7.04 o 
   1   5  11      102.85      112.54      8.06 o 
   2   5  11       30.86       26.90      4.93 o 
   3   5  11       58.79       66.56      6.28 o 
   4   5  11       19.27       24.50      4.06 o 
  -5   6  11       37.97       54.72      8.71 o 
  -4   6  11      104.84       90.05     11.67 o 
  -3   6  11      120.69      132.44     13.31 o 
  -2   6  11       51.33       79.20     10.68 o 
  -1   6  11       49.63       59.65      9.37 o 
   0   6  11      131.85      154.53      9.12 o 
 -10   0  12        8.82       25.47      5.26 o 
  -9   0  12       63.89       78.87      9.53 o 
  -8   0  12       27.79       39.93      6.90 o 
  -7   0  12       36.57       53.24      7.89 o 
  -6   0  12       12.32       15.61      5.42 o 
  -5   0  12       29.64       26.95      6.24 o 
  -4   0  12       44.46       56.20      8.22 o 
  -3   0  12      186.77      168.59     14.13 o 
  -2   0  12       35.56       32.04      6.57 o 
  -1   0  12       39.26       47.65      7.72 o 
   0   0  12       17.48       20.54      5.59 o 
   1   0  12       39.78       61.78      8.54 o 
   2   0  12        9.33       22.68      5.59 o 
   3   0  12       65.96       78.87      9.69 o 
   4   0  12        7.12        8.38      4.27 o 
 -10   1  12       23.58       30.23      6.24 o 
  -9   1  12       30.40       33.85      4.03 o 
  -8   1  12       73.59       86.63      6.67 o 
  -7   1  12       54.61       59.68      5.81 o 
  -6   1  12       21.87       33.60      4.51 o 
  -5   1  12       31.91       52.82      5.56 o 
  -4   1  12      142.07      154.95      9.35 o 
  -3   1  12        0.78        2.48      2.96 o 
  -2   1  12      146.18      171.81     10.10 o 
  -1   1  12       42.61       47.55      5.51 o 
   0   1  12       35.56       39.48      6.08 o 
   1   1  12       71.07       75.33      6.73 o 
   2   1  12       77.88       91.64      7.37 o 
   3   1  12       29.63       35.49      5.05 o 
   4   1  12       32.24       36.50     10.19 o 
 -10   2  12       63.24       84.62      9.69 o 
  -9   2  12       52.90       60.96      8.71 o 
  -8   2  12       19.25       20.54      5.75 o 
  -7   2  12       55.18       64.45      5.84 o 
  -6   2  12        6.73        7.18      2.95 o 
  -5   2  12       16.85       14.89      3.61 o 
  -4   2  12       19.51       19.52      4.12 o 
  -3   2  12      239.00      230.49     11.62 o 
  -2   2  12       26.38       25.72      4.18 o 
  -1   2  12       16.93       15.49      3.65 o 
   0   2  12        9.63        7.72      3.37 o 
   1   2  12       39.97       44.76      9.20 o 
   2   2  12        5.60        5.52      3.53 o 
   3   2  12       43.10       50.94      5.87 o 
   4   2  12       44.61       36.84      5.50 o 
  -8   3  12       50.52       54.55      8.54 o 
  -7   3  12       18.34       20.05      6.08 o 
  -6   3  12       78.10       85.45     10.68 o 
  -5   3  12       41.42       49.46      7.97 o 
  -4   3  12        4.64        3.80      2.96 o 
  -3   3  12        3.54        1.97      3.14 o 
  -2   3  12        2.83        5.37      3.11 o 
  -1   3  12       54.60       60.51      6.14 o 
   0   3  12       35.23       38.74      5.29 o 
   1   3  12       24.78       36.41      5.01 o 
   2   3  12       62.21       74.17      7.18 o 
  -6   4  12        8.46       10.35      4.60 o 
  -5   4  12       10.46       11.50      5.26 o 
  -4   4  12       50.62       62.28      9.04 o 
  -3   4  12       30.29       39.30      4.70 o 
  -2   4  12       28.83       28.02      4.40 o 
  -1   4  12        6.23        4.12      5.01 o 
   0   4  12        5.14        3.25      3.70 o 
                                                 
